# Supplementary material for: Mechanisms of action and resistance in histone methylation-targeted therapy
Source: Nature. 2024 Feb 21;627(8002):221–8. doi: 10.1038/s41586-024-07103-x (PMC10917674; doi:10.1038/s41586-024-07103-x)
Supplement: Supplementary file 4 — Source Data Fig. 1 [file 41586_2024_7103_MOESM4_ESM.xlsx]

## Sheet: Fig.1a
Fig.1a	Pt1			Pt2			Pt3
	week	Ably		week	Ably		week	Ably
	0	5179.5		0	4810		0	1296
	1	4702.5		0.142857	4777.5		0.285714	836
	2	3630.1		1	2914		1.14286	1081
	3	2853.45		2	2652		2	1078
	4	1991.75		3.85714	1763		2.14286	780
	8	2976.55		6	1000.5		3.14286	624
	12	2220		8	812		4.14286	429
	16	3430.23		10	578		6.14286	377
	20	1959.6		12	624		8.14286	352
	24	3165.75		14	744		10.1429	247.5
	28	2485.6		16	406		12.1429	144
	32	2117.35		18	280		14.1429	108.5
	36	2681.28		20	280		16.1429	99
	40	2472		22	153		18.1429	73.5
	44	1750.5		24	120		20.1429	19
	48	1562		26	28		23	135
	52	907.4		28	102		24	189
	56	936.6		30	50		25.1429	258.5
	60	857.9		32	153		28.1429	63
	64	774.8		34	58		30.1429	27
	68	685.4		36	76.5		32	49.5
	72	637		38	211.6		38.1429	18
	76	584.1		40	161		40.1429	32
	80	621.6		42	88		42.1429	96
	88	425.6		44	190		44.1429	112
	92	566.1		45	147		46.1429	39
	96	473.6		48	182		48.1429	110
	100	471.75		50	176		50.1429	81
	104	589.5		52	70.5		52.1429	240
	108	1120.65		54	73.5		54.1429	152.5
	112	841.5		56	204		56.1429	90
	116	1406.6		58	160		58.1429	82.5
	120	1418		60	180		60.1429	73.5
	132	1554.8		62	172		68.1429	46
	136	718.2		64	301		70.1429	82
	140	706.15		66	501.5		74.1429	20.5
				68	608		78	46
				70	354		82.1429	69
				72	252		84.1429	39
				74	168		86.1429	20
				76	177		88.1429	18
				78	61		92.1429	18.5
				80	260		96.1429	20.5
				82	212		98.1429	61.5
				84	177		100.143	45
				86	147.5		102.143	102.5
				88	147.5		104.143	66
				90	124		108.143	98
				92	82.5		112.143	42
				94	81		114.143	224
				96	129		115.143	2475
				98	112.5		115.857	3364
				100	72		116.857	5760
				102	150		117.429	7208
				104	195		118.143	15275
				106	158
				108	197.5
				110	216
				112	232
				114	225
				115.857	106
				118	42.5
				120	61
				122	32.5
				124	26.5
				126	201
				128	189
				130	150
				132	255
				134	2397.5
				134.143	1787.5
				135	5273.5
				135.143	6313
				135.857	7470.5
				136.429	9861
				137	9672

## Sheet: Fig.1b
Fig.1b	Pt1
		week	0	4	20	36	48
	FN1_chr2_215431962_215431962_G_T	FN1	0.321177	0.352568	0.286031	0.23124	0.201251
	CCR4_chr3_32954418_32954418_T_A	CCR4	0.181293	0.17079	0.116983	0.10328	0.0877589
	CCR4_chr3_32954410_32954410_C_T	CCR4	0.0472689		0.0398374		0.022779
	MYO7B_chr2_127637349_127637349_G_A	MYO7B	0.0466627	0.0502513	0.0255852	0.037196	0.0268704
	NUP133_chr1_229487553_229487553_G_C	NUP133	0.0293871	0.0217742	0.0214376	0.0220339	0.0221477
	Pt2
			0	20	44	66	108
	TBL1XR1_chr3_177038383_177038383_C_G	TBL1XR1	0.687679	0.376187	0.139389	0.077697	0.0198482
	FYN_chr6_111661761_111661761_T_C	FYN	0.542838	0.235329	0.0560457	0.0441876	0.00652921
	CD58_chr1_116544574_116544574_T_G	CD58	0.528158	0.228606	0.0752566	0.0379651	0.00814212
	CD58_chr1_116544573_116544573_-_G	CD58	0.525191	0.227384	0.0743707	0.0380807	0.00815419
	TNFRSF1B_chr1_12193044_12193044_A_G	TNFRSF1B	0.383472	0.204929	0.0505861	0.0435497	0.0125
	LRP1B_chr2_141229392_141229392_A_T	LRP1B	0.330882	0.14914	0.0506329	0.0474383	0
	NOTCH1_chr9_136496399_136496399_C_-	NOTCH1	0.196809	0.0903226	0	0	0
	Pt3
			0	4	16	24	36	46
	TP53_chr17_7674230_7674230_C_T	TP53	0.425814	0.249208	0.0609203	0.00437	0.00677711	0.0141146
	PLCG1_chr20_41173744_41173744_G_A	PLCG1	0.219479	0.121357	0.0280819	0.00273	0.0027	0.00964506
	TBL1XR1_chr3_177050479_177050479_C_A	TBL1XR1	0.216466	0.153599	0.0309194	0.00649	0.00337	0.0117
	GATA3_chr10_8058351_8058351_G_A	GATA3	0.214485	0.116667	0.03125	0.00433	0.00133	0.0047
	FAS_chr10_89014138_89014138_T_A	FAS	0.20748	0.114286	0.0332594	0.00433	0.00133	0.0047
	PLCG1_chr20_41137783_41137783_C_T	PLCG1	0.19954	0.133878	0.0292953	0.00433	0.00133	0.0047
	LRP1B_chr2_140350871_140350871_G_A	LRP1B	0.197973	0.136095	0.0283742	0.00433	0.00133	0.0047
	ARID1A_chr1_26774786_26774786_-_CCCC	ARID1A	0.192962	0.10582	0.0274056	0.00433	0.00258398	0.00867166
	CD28_chr2_203726731_203726731_T_G	CD28	0.178912	0.115144	0.0336421	0.00433	0.00572198	0.0047

## Sheet: Fig.1c
Fig.1c		Pt1			Pt2			Pt3			Pt5			Pt6			Pt7			Pt8			Pt9			Pt10
		Ably	H3K27me3		Ably	H3K27me3		Ably	H3K27me3		Ably	H3K27me3		Ably	H3K27me3		Ably	H3K27me3		Ably	H3K27me3		Ably	H3K27me3		Ably	H3K27me3
		100	100		100	100		100	100		100	100		100	100		100	100		100	100		100	100		100	100
		37.8338	47.2161		5.82121	63.152		7.63889	14.7623		57.9808	135.296		47.5818	70.2865		106.821	45.8513		47.8487	32.6757		20.4274	57.5074		139.098	56.9027
		12.0012	26.2698		3.9501	69.1092					35.8154	122.748		16.5504	74.0093		75.6985	24.2521		19.8936	27.5978		12.665	54.6081		10.8635	45.2056
											47.0885	83.2763		7.69699	64.5111		64.0705	14.7982		11.8597	40.5421		8.17096	26.098
											30.5308	57.0964		2.94489	69.4102		51.3189	9.42824		4.68085	35.4965		4.71402	34.6709
											29.3538	64.2392		3.36626	49.8201		50.5385	9.03408					3.5198	39.3187
											16.4231	66.4465					34.0097	6.90913
											2.53846	72.2658					46.9174	6.84127
											2.4	80.5089					33.916	7.57625
											1.55385	55.6939					30.6384	8.4108
											1.11923	34.7269

## Sheet: Fig.1e
Fig.1e
		Pt1	Pt5	Pt8
	H3K27me3 Down	35245	33550	34989
	H3K27me3 Up	8817	2664	1227
