# Supplementary material for: Mechanisms of action and resistance in histone methylation-targeted therapy
Source: Nature. 2024 Feb 21;627(8002):221–8. doi: 10.1038/s41586-024-07103-x (PMC10917674; doi:10.1038/s41586-024-07103-x)
Supplement: Supplementary file 5 — Source Data Fig. 2 [file 41586_2024_7103_MOESM5_ESM.xlsx]

## Sheet: Fig.2c
Fig.2c
		detected all peaks	normal CD4+	Tumor_Pre	Tumor_ PR/CR		%	normal CD4+	Tumor_Pre	Tumor_ PR/CR
	Pt1	69544	8981	24794	10908		Pt1	12.9141	35.6522	15.685
	Pt2	89583	6289	36302	31960		Pt2	7.02031	40.5233	35.6764
	Pt3	99926	15840	41913	17406		Pt3	15.8517	41.944	17.4189
							average	11.9287	39.3732	22.9268

## Sheet: Fig.2e
Fig.2e
		normal CD4+	Tumor_Pre	Tumor_ PR/CR
	Pt1	499	1169	310
	Pt2	145	788	391
	Pt3	362	1410	416
	average	335.333	1122.33	372.333
