# Supplementary material for: Mechanisms of action and resistance in histone methylation-targeted therapy
Source: Nature. 2024 Feb 21;627(8002):221–8. doi: 10.1038/s41586-024-07103-x (PMC10917674; doi:10.1038/s41586-024-07103-x)
Supplement: Supplementary file 7 — Source Data Fig. 4 [file 41586_2024_7103_MOESM7_ESM.xlsx]

## Sheet: Fig.4a
Fig.4a
		Tumor burden %	46.38	28.08	8.99	1.44	1.25756	2.44419	18.7232	88.3291
		week	0	4	16	24	36	46	112	117
	TP53_chr17_7674230_7674230_C_T	TP53	0.425814	0.249208	0.0609203	0.00437	0.00677711	0.0141146	0.187333	0.863526
	PLCG1_chr20_41173744_41173744_G_A	PLCG1	0.219479	0.121357	0.0280819	0.00273	0.0027	0.00964506	0.111436	0.403349
	TBL1XR1_chr3_177050479_177050479_C_A	TBL1XR1	0.216466	0.153599	0.0309194	0.00649	0.00337	0.0117	0.0937997	0.405435
	GATA3_chr10_8058351_8058351_G_A	GATA3	0.214485	0.116667	0.03125	0.00433	0.00133	0.0047	0.0653846	0.286378
	FAS_chr10_89014138_89014138_T_A	FAS	0.20748	0.114286	0.0332594	0.00433	0.00133	0.0047	0.0955244	0.428367
	PLCG1_chr20_41137783_41137783_C_T	PLCG1	0.19954	0.133878	0.0292953	0.00433	0.00133	0.0047	0.0785597	0.414496
	LRP1B_chr2_140350871_140350871_G_A	LRP1B	0.197973	0.136095	0.0283742	0.00433	0.00133	0.0047	0.0878873	0.383041
	ARID1A_chr1_26774786_26774786_-_CCCC	ARID1A	0.192962	0.10582	0.0274056	0.00433	0.00258398	0.00867166	0.0756564	0.374209
	CD28_chr2_203726731_203726731_T_G	CD28	0.178912	0.115144	0.0336421	0.00433	0.00572198	0.0047	0.0849172	0.446154
	TET2_chr4_105234754_105234754_C_A	TET2	0	0	0	0	0	0	0.129856	0.767354
	normalized VAF	week	0	4	16	24	36	46	112	117
	TP53_chr17_7674230_7674230_C_T	TP53	0.918097	0.887493	0.677645	0.303472	0.538911	0.577477	1.00054	0.977623
	PLCG1_chr20_41173744_41173744_G_A	PLCG1	0.47322	0.432184	0.312368	0.189583	0.214702	0.394612	0.595176	0.456643
	TBL1XR1_chr3_177050479_177050479_C_A	TBL1XR1	0.466722	0.547005	0.343932	0.450694	0.26798	0.478687	0.500982	0.459006
	GATA3_chr10_8058351_8058351_G_A	GATA3	0.462451	0.41548	0.347608	0.300694	0.105761	0.192293	0.349218	0.324217
	FAS_chr10_89014138_89014138_T_A	FAS	0.447348	0.407	0.36996	0.300694	0.105761	0.192293	0.510193	0.484967
	PLCG1_chr20_41137783_41137783_C_T	PLCG1	0.430228	0.476774	0.325866	0.300694	0.105761	0.192293	0.419586	0.469263
	LRP1B_chr2_140350871_140350871_G_A	LRP1B	0.42685	0.484668	0.31562	0.300694	0.105761	0.192293	0.469404	0.433652
	ARID1A_chr1_26774786_26774786_-_CCCC	ARID1A	0.416045	0.376852	0.304845	0.300694	0.205476	0.354787	0.404079	0.423653
	CD28_chr2_203726731_203726731_T_G	CD28	0.385753	0.410057	0.374217	0.300694	0.455008	0.192293	0.453541	0.505104
	TET2_chr4_105234754_105234754_C_A	TET2	0	0	0	0	0	0	0.693556	0.868744

## Sheet: Fig.4c
Fig.4c
		Pt1	Pt2	Pt3
	FC<-0.2	4135	5926	8226
	FC>0.2	4673	11063	14590
	x<-0.9	17	18	18
	-0.9<x<-0.8	23	38	25
	-0.8<x<-0.7	9	16	11
	-0.7<x<-0.6	13	48	64
	-0.6<x<-0.5	14	159	225
	-0.5<x<-0.4	45	600	667
	-0.4<x<-0.3	330	1384	1877
	-0.3<x<-0.2	3684	3663	5339
	-0.2<x<-0.1	13460	7281	9760
	0.1<x<0.2	10054	11035	15994
	0.2<x<0.3	4124	6645	10038
	0.3<x<0.4	513	2875	3320
	0.4<x<0.5	33	1299	884
	0.5<x<0.6	2	228	274
	0.6<x<0.7	0	15	67
	0.7<x<0.8	1	1	7
	0.8<x<0.9	0	0	0
	0.9<x	0	0	0

## Sheet: Fig.4k
Fig.4k
		TL-Om1			ATN-1				TL-Om1														TL-Om1														TL-Om1
		shCtrl	shTET2#1	shTET2#2	shCtrl	shTET2#1	shTET2#2		shCtrl														shTET2#1														shTET2#2
	Outgrowth (%)	7.29167	62.5	65.625	10.4167	87.5	82.2917			1	2	3	4	5	6	7	8	9	10	11	12			1	2	3	4	5	6	7	8	9	10	11	12			1	2	3	4	5	6	7	8	9	10	11	12
	outgrowth well	7	60	63	10	84	79		A	2.39914e+07	35187350	3.15886e+07	3.59871e+07	4.28646e+08	4.07853e+07	3.39878e+07	3.71866e+07	39985625	3.75865e+07	3.75865e+07	2.95894e+07		A	5.42605e+08	7.09745e+08	5.32609e+08	35187350	2.31917e+07	5.48603e+08	4.25047e+08	2.83898e+07	4.87825e+08	2.11524e+08	44783900	4.29845e+08		A	9.03675e+07	3.27882e+07	5.88189e+08	161541925	2.64705e+08	3.91859e+07	5.97785e+08	5.574e+08	3.95858e+08	1.91531e+08	4.91823e+07	1.9593e+07
	total well	96	96	96	96	96	96		B	3.99856e+06	9.19669e+06	9.59655e+06	9.59655e+06	8.39698e+06	9.99641e+06	9.19669e+06	1.07961e+07	9.59655e+06	1.1196e+07	1.15958e+07	1.47947e+07		B	28789650	1.87533e+08	1.9393e+08	4.51838e+07	35187350	260706275	1.55944e+07	3.91859e+08	8.63689e+07	5.8419e+08	553401050	5.574e+08		B	6.69359e+08	2.99892e+07	6.83354e+08	6.77756e+08	2.4991e+08	1.91131e+08	6.55364e+08	1.6794e+07	91167225	644568275	4.67832e+07	3.95858e+07
									C	2.79899e+06	-3.59871e+06	1.79935e+07	1.07961e+07	-2.39914e+06	1.99928e+07	1.1196e+07	1.15958e+07	1.19957e+07	1.99928e+06	1.15958e+07	1.43948e+07		C	6.89752e+08	2.63905e+07	4.4384e+07	1.87932e+08	5.90588e+08	6.36171e+08	2.16322e+08	478228075	4.29046e+08	2.40713e+08	3.91859e+07	-9596550		C	7.11744e+07	6.33372e+08	3.63869e+07	4.18649e+08	2.79899e+07	5.90988e+08	4.11852e+07	28789650	51181600	462233825	153544800	5.39406e+08
									D	1.03963e+07	1.1196e+07	1.27954e+07	1.27954e+07	1.27954e+07	1.47947e+07	1.27954e+07	1.27954e+07	1.31953e+07	1.31953e+07	1.23955e+07	153544800		D	2.95894e+07	4.58235e+08	3.71866e+07	6.19777e+08	5.86989e+08	2.39914e+07	5.35408e+08	4.7183e+07	6.71758e+07	3.23884e+07	2.47911e+07	4.14651e+08		D	3.99856e+07	4.75829e+07	5.76193e+08	4.11852e+07	2.55908e+07	7.00948e+08	3.12288e+08	6.61762e+08	499020600	4.54637e+08	6.05782e+08	6.77756e+08
									E	1.23955e+07	2.55908e+07	1.89132e+08	1.19957e+07	1.27954e+07	1.19957e+07	1.19957e+07	1.31953e+07	1.23955e+07	1.1196e+07	1.19957e+07	1.35951e+07		E	2.59907e+07	6.4057e+08	6.51366e+08	4.27846e+07	187132725	2.45912e+08	3.55872e+07	8.71687e+07	6.65361e+08	6.79356e+08	12795400	6.73758e+08		E	7.10944e+08	4.58235e+08	321484425	7.99712e+08	5.17414e+08	33587925	6.56164e+08	175936750	6.80555e+08	7.72122e+08	2.67504e+08	4.54237e+08
									F	1.31953e+07	1.27954e+07	1.23955e+07	1.55944e+07	1.9433e+08	1.27954e+07	1.31953e+07	1.23955e+07	1.27954e+07	1.27954e+07	5.67796e+07	1.3995e+07		F	8.02511e+08	3.67868e+07	2.35915e+07	4.08653e+08	6.59363e+08	6.64561e+08	2.28718e+08	6.18178e+08	3.15886e+07	1.3995e+07	3.95858e+07	46383325		F	4.91823e+08	5.46603e+08	2.15523e+08	4.33844e+08	5.52601e+08	2.71902e+07	5.36607e+08	2.88696e+08	3.23884e+07	7.13743e+08	4.39042e+08	4.29046e+08
									G	20792525	1.22356e+08	1.15958e+07	2.85897e+08	1.27954e+07	1.19957e+07	118357450	1.15958e+07	1.27954e+07	1.27954e+07	1.27954e+07	1.59942e+07		G	4.54237e+08	7.68124e+08	6.52166e+08	2.63505e+08	2.95894e+07	5.13415e+08	4.50238e+08	676556775	7.06946e+08	3.17486e+08	5.71794e+08	7.95714e+08		G	3.55872e+07	8.0651e+08	1.79935e+07	5.03819e+07	28789650	6.63362e+08	2.75901e+07	4.35843e+07	6.22176e+08	4.07853e+07	412651650	2.32716e+08
									H	1.43948e+07	1.3995e+07	1.07961e+07	1.43948e+07	1.6794e+07	1.03963e+07	1.31953e+07	9.19669e+06	1.55944e+07	1.3995e+07	1.43948e+07	1.59942e+07		H	4.35843e+07	4.50638e+08	7.08145e+08	6.01784e+08	6.96949e+08	2.15922e+07	6.73758e+08	4.95022e+08	3.59871e+07	5.72194e+08	6.57764e+08	3.71866e+07		H	4.33044e+08	6.93751e+08	2.44712e+08	-5.59799e+06	6.4017e+08	5.94586e+08	4.83826e+07	43184475	4.82227e+08	630173450	1.91931e+08	2.20321e+08
										7														60														63

## Sheet: Fig.4l
Fig.4l
	TL-Om1	Empty	DNMT3A WT	DNMT3A E629stop	DNMT3B WT
	Outgrowth (%)	6.25	76.0417	6.25	26.0417
	outgrowth well	6	73	6	25
	total well	96	96	96	96
	ATN-1	Empty	DNMT3A WT	DNMT3A E629stop	DNMT3B WT
	Outgrowth (%)	2.08333	64.5833	3.125	20.8333
	outgrowth well	2	62	3	20
	total well	96	96	96	96
	WSU-DLCL2	Empty	DNMT3A WT	DNMT3A E629stop	DNMT3B WT
	Outgrowth (%)	4.16667	35.4167	3.125	21.875
	outgrowth well	4	34	3	21
	total well	96	96	96	96
