# Supplementary material for: Mechanisms of action and resistance in histone methylation-targeted therapy
Source: Nature. 2024 Feb 21;627(8002):221–8. doi: 10.1038/s41586-024-07103-x (PMC10917674; doi:10.1038/s41586-024-07103-x)
Supplement: Supplementary file 8 — Source Data Fig. 5 [file 41586_2024_7103_MOESM8_ESM.xlsx]

## Sheet: Fig.5d
Fig.5d
		Input	IgG	EIF3D	EIF4A		EIF3D	EIF4A
EZH1	Ex.1	1	0.0148335	0.0934282	0.0403861		6.29847	2.72263
	Ex.2	1	0.0142292	0.0924619	0.0392817		6.49802	2.76064
	Ex.3	1	0.0138882	0.0940779	0.039418		6.77395	2.83824
							average	average
				2.7659e-07	9.98889e-07		6.52348	2.77384
							stdev	stdev
							0.23876	0.0589243
EZH2		Input	IgG	EIF3D	EIF4A		EIF3D	EIF4A
	Ex.1	1	0.0055627	0.0714012	0.0131212		12.8357	2.35878
	Ex.2	1	0.00504825	0.0436258	0.0123254		8.64177	2.44152
	Ex.3	1	0.00485942	0.0439218	0.012512		9.03848	2.5748
							average	average
				0.0350781	2.25396e-05		10.172	2.45836
							stdev	stdev
							2.31536	0.108993
		Input	IgG	EIF3D	EIF4A		EIF3D	EIF4A
SUZ12	Ex.1	1	0.00474295	0.0239306	0.00908373		5.04551	1.91521
	Ex.2	1	0.00450268	0.0228763	0.00918234		5.0806	2.0393
	Ex.3	1	0.00466147	0.0240137	0.00904693		5.15153	1.94079
							average	average
				0.000238165	7.49174e-06		5.09255	1.9651
							stdev	stdev
							0.0540062	0.0655233
EED		Input	IgG	EIF3D	EIF4A		EIF3D	EIF4A
	Ex.1	1	0.00271469	0.00797667	0.00430432		2.93834	1.58557
	Ex.2	1	0.00261314	0.00811609	0.00447158		3.10588	1.71119
	Ex.3	1	0.00274306	0.00831539	0.00458138		3.03143	1.67018
							average	average
				5.08266e-05	0.000349961		3.02522	1.65564
							stdev	stdev
							0.0839437	0.0640603
MYC		Input	IgG	EIF3D	EIF4A		EIF3D	EIF4A
	Ex.1	1	0.022328	0.0927827	0.038565		4.15544	1.7272
	Ex.2	1	0.0227972	0.094078	0.0439826		4.12673	1.9293
	Ex.3	1	0.0203335	0.0883884	0.0317961		4.34694	1.56373
							average	average
				8.65327e-05	0.0386543		4.2097	1.74008
							stdev	stdev
							0.119714	0.183124
JUN		Input	IgG	EIF3D	EIF4A		EIF3D	EIF4A
	Ex.1	1	0.00373416	0.0135553	0.00485942		3.63008	1.30134
	Ex.2	1	0.00304361	0.0125602	0.00385247		4.12673	1.26575
	Ex.3	1	0.00363205	0.0139364	0.00456553		3.83705	1.25701
							average	average
				0.000214553	0.0664579		3.86462	1.2747
							stdev	stdev
							0.249469	0.0234815

## Sheet: Fig.5c
Fig.5c
	NAME	SIZE	ES	MSigDB	NES	NOM p-val	FDR q-val	FWER p-val
	HALLMARK_OXIDATIVE_PHOSPHORYLATION	184	0.595039	OXIDATIVE_PHOSPHORYLATION	3.51703	0.001	0	0
	HALLMARK_MYC_TARGETS_V1	198	0.497345	MYC_TARGETS_V1	2.96115	0.001	0	0
	HALLMARK_DNA_REPAIR	145	0.387387	DNA_REPAIR	2.21127	0.001	0	0
	HALLMARK_REACTIVE_OXYGEN_PATHWAY	47	0.424345	REACTIVE_OXYGEN_PATHWAY	1.9699	0.001	0.00247159	0.004
	HALLMARK_ADIPOGENESIS	183	0.286548	ADIPOGENESIS	1.70563	0.001	0.00979013	0.019
	HALLMARK_FATTY_ACID_METABOLISM	142	0.282848	FATTY_ACID_METABOLISM	1.61629	0.001	0.0171264	0.04
	HALLMARK_ALLOGRAFT_REJECTION	188	0.254457	ALLOGRAFT_REJECTION	1.55012	0.001	0.0193258	0.051
	HALLMARK_E2F_TARGETS	197	0.217262	E2F_TARGETS	1.29338	0.001	0.134637	0.354
	HALLMARK_ESTROGEN_RESPONSE_EARLY	175	-0.280007	ESTROGEN_RESPONSE_EARLY	-1.32117	0.0425532	0.383003	0.93
	HALLMARK_IL6_JAK_STAT3_SIGNALING	83	-0.322369	IL6_JAK_STAT3_SIGNALING	-1.35064	0.0709914	0.363856	0.861
	HALLMARK_UV_RESPONSE_DN	130	-0.306395	UV_RESPONSE_DN	-1.38906	0.02194	0.339745	0.761
	HALLMARK_APICAL_JUNCTION	174	-0.304982	APICAL_JUNCTION	-1.42354	0.0112994	0.36287	0.633
	HALLMARK_MITOTIC_SPINDLE	195	-0.41065	MITOTIC_SPINDLE	-1.92648	0.001	0.00219873	0.003

## Sheet: Fig.5f
Fig.5f
		EZH2		JUN
		WT	deltaEZH2_5'UTR	WT	deltaEZH2_5'UTR
	Ex.1	16.9123	3.82835	11.7941	12.8171
	Ex.2	18.2522	4.70834	11.4716	11.3137
	Ex.3	12.996	2.60431	11.4716	13.1775
	average	16.0535	3.71367	11.5791	12.4361
	stdev	2.7313	1.05669	0.186197	0.988576
		ttest	0.00861334	ttest	0.270167

## Sheet: Fig.5h
Fig.5h
		WT			deltaEZH2 5'UTR
	cell number	Ex.1	Ex.2	Ex.3	Ex.1	Ex.2	Ex.3
	day 0	9053.86	8949.89	9490.54	8783.53	11944.3	9012.27
	day 1	22237.5	24192.1	28184.7	13857.4	8534	19471.8
	day 2	49873.2	40079	37562.9	23776.3	28642.1	31428.6
	day 3	87947.6	97658.6	96265.3	47149.1	52555.6	39205.7
		WT			deltaEZH2 5'UTR
	Relative growth	Ex.1	Ex.2	Ex.3	Ex.1	Ex.2	Ex.3
	day 0	100	100	100	100	100	100		ttest
	day 1	245.613	270.307	296.976	157.765	71.4485	216.059		0.0869634
	day 2	550.85	447.816	395.793	270.691	239.798	348.731		0.0383271
	day 3	971.383	1091.17	1014.33	536.79	440.007	435.025		0.000330916
	average	WT	delta EZH2 5'UTR		stdev	WT	delta EZH2 5'UTR
	day 0	100	100		day 0	0	0
	day 1	270.965	148.424		day 1	25.6879	72.7564
	day 2	464.82	286.407		day 2	78.9144	56.1411
	day 3	1025.63	470.607		day 3	60.6881	57.3697

## Sheet: Fig.5i
Fig.5i
		average cell number				stdev
		DMSO	valemetostat 0.1nM	valemetostat 0.1nM		DMSO	valemetostat 0.1nM	valemetostat 0.1nM
	day	WT	WT	dEZH2 UTR		WT	WT	dEZH2 UTR
	0	100000	100000	100000		0	0	0
	3	469204	419505	375421		19261.8	27387.3	13725.8
	5	1.25017e+06	965426	540112		15745.4	77275	87042.5
	7	6.6591e+06	4.07028e+06	766886		45256.5	192179	177840
	10	3.97529e+07	1.94314e+07	683586		54391.6	1.2198e+06	141903
	12	1.73876e+08	6.57991e+07	1.12916e+06		569524	7.31102e+06	752517
	14	4.58884e+08	8.20586e+07	932003		1.28526e+07	2.21143e+07	1.02135e+06
		Relative cell number
		DMSO	valemetostat 0.1nM	valemetostat 0.1nM		DMSO	valemetostat 0.1nM	valemetostat 0.1nM
	day	WT	WT	dEZH2 UTR		WT	WT	dEZH2 UTR
	0	100	100	100			0	0
	3	100	89.4079	80.0124			5.83697	2.92535
	5	100	77.2236	43.2031			6.18116	6.96246
	7	100	61.1235	11.5164			2.88596	2.67063
	10	100	48.8806	1.71959			3.06845	0.356963
	12	100	37.8426	0.649405			4.20474	0.432791
	14	100	17.8822	0.203102			4.81914	0.222573
