# Supplementary material for: Mechanisms of action and resistance in histone methylation-targeted therapy
Source: Nature. 2024 Feb 21;627(8002):221–8. doi: 10.1038/s41586-024-07103-x (PMC10917674; doi:10.1038/s41586-024-07103-x)
Supplement: Supplementary file 10 — Source Data Extended Data Fig. 2 [file 41586_2024_7103_MOESM10_ESM.xlsx]

## Sheet: Ex Fig.2c
Ex Fig.2c		Normal CD4+	Tumor cell
	Week	H3K27me3 low cells (%)	H3K27me3 low cells (%)
	0	0.976	0.734
	1	0.877	3.32
	2	1.16	5.26
	4	2.19	5.41
	8	2.88	8.88	SD
	12	12	14.3
	16	7.33	24.3	SD
	20	34.8	44.4
	24	18.4	51.4	SD
	28	25.8	73.3
	32	30.8	79.5
	36	35.5	79.3	SD
	40	50	75.9
	44	52.9	70.6
	48	53.2	80.9	PR

## Sheet: Ex Fig.2d
Ex Fig.2d	H3K27me3 MFI tumor / normal ratio
		Pre	CR/PR
	Pt1	1.72822	0.454604
	Pt2	1.43923	0.994638
	Pt3	4.7405	0.699808

## Sheet: Ex Fig.2e
Ex Fig.2e
	Pt5			Pt6			Pt7			Pt8			Pt9			Pt10
	Week	H3K27me3 / total H3		Week	H3K27me3 / total H3		Week	H3K27me3 / total H3		Week	H3K27me3 / total H3		Week	H3K27me3 / total H3		Week	H3K27me3 / total H3
	0	100		0	100		0	100		0	100		0	100		0	100
	2	135.296		2	70.2865		2	45.8513		2.14286	32.6757		2.14286	57.5074		1.85714	56.9027
	4.28571	122.748		4.14286	74.0093		4	24.2521		4.14286	27.5978		4.14286	54.6081		4	45.2056
	8.28571	83.2763		8.14286	64.5111		8	14.7982		8.14286	40.5421		8	26.098
	12.2857	57.0964		12.1429	69.4102		12	9.42824		12.1429	35.4965		12	34.6709
	16.2857	64.2392					16.1429	9.03408
	20.2857	66.4465					20	6.90913
	24.2857	72.2658					24	6.84127
	28.2857	80.5089					28	7.57625
	32.2857	55.6939					32	8.4108
	36.2857	103.398					36	9.80044
	40.2857	27.8806					40	9.61066

## Sheet: Ex Fig.2k
Ex Fig.2k		EZH1			EZH2
	Log2 (TPM+0.1)	normal CD4+	ATL		normal CD4+	ATL
	#1	6.8867	5.74843		4.21427	5.92679
	#2	6.80661	6.53827		4.16214	5.99361
	#3	6.87274	5.83425		4.19941	7.32317
		normal CD4+	ATL		normal CD4+	ATL
		6.85535	6.04031		4.19194	6.41452
		0.0427844	0.433371		0.0268554	0.787621
			0.0813212			0.0392631

## Sheet: Ex Fig.2m
Ex Fig.2m	Expression level (log2)										Relative mRNA level (log2 FC)
	week	0	1	2	4	8	12	16	20			0	1	2	4	8	12	16	20
	MIR31HG	-1.46735	-1.18522	0	-0.449037	-1.69	-1.29293	-0.120175	-0.0123878		MIR31HG	0	0.282129	1.46735	1.01831	-0.222652	0.174424	1.34717	1.45496
	ACVR1B	-2.78395	-1.97036	-1.21492	-1.02766	-2.06212	-1.25506	-0.109936	-0.798477		ACVR1B	0	0.813591	1.56903	1.75628	0.721829	1.52889	2.67401	1.98547
	IFNG	-6.5247	-6.37659	-5.36898	-5.84933	-4.44068	-5.4759	-1.97488	-3.56011		IFNG	0	0.148112	1.15571	0.675367	2.08402	1.0488	4.54982	2.96459
	BCL2L11	-1.9994	-1.66801	-1.2586	-1.66867	-0.950801	-1.1888	-1.11382	-0.629174		BCL2L11	0	0.331391	0.740795	0.330731	1.0486	0.810601	0.885572	1.37022
	NDRG2	-2.38739	-1.75537	-2.29542	-2.08359	-2.05409	-1.68449	-1.71226	-2.18376		NDRG2	0	0.632024	0.0919702	0.303803	0.333305	0.702904	0.675134	0.203634
	TBX21	-3.26074	-3.58983	-2.76351	-3.37703	-2.64171	-2.89248	-0.842832	-3.04768		TBX21	0	-0.329092	0.497229	-0.116296	0.619024	0.368258	2.4179	0.213059
	FZD3	-4.2755	-3.97615	-4.10766	-2.84218	-2.46612	-2.57294	-1.12049	0.266565		FZD3	0	0.299349	0.167844	1.43332	1.80938	1.70256	3.15501	4.54206
	CDKN1A	-1.70234	-1.58468	-0.176334	-0.961338	0.493736	0.290441	0.395152	-0.140141		CDKN1A	0	0.117663	1.52601	0.741003	2.19608	1.99278	2.09749	1.5622
	CDKN1C	-2.04737	-0.655983	-0.279586	0	0.423007	0.0255184	-0.167813	-0.519947		CDKN1C	0	1.39138	1.76778	2.04737	2.47037	2.07288	1.87955	1.52742
