# Supplementary material for: Mechanisms of action and resistance in histone methylation-targeted therapy
Source: Nature. 2024 Feb 21;627(8002):221–8. doi: 10.1038/s41586-024-07103-x (PMC10917674; doi:10.1038/s41586-024-07103-x)
Supplement: Supplementary file 11 — Source Data Extended Data Fig. 3 [file 41586_2024_7103_MOESM11_ESM.xlsx]

## Sheet: Ex Fig.3b
Ex Fig.3b
	Pt1	scATAC	scRNA	PVL
	Pre	62.0948	70.1243	75
	Response	32.4838	39.8343	39.97
	PD	24.6301	35.325	41.6
	Pt2	scATAC	scRNA	PVL
	Pre	81.7367	65.0718	66.98
	Response	39.7943	30.8935	27.63
	PD	70.8891	62.6677	57.1
	Pt3	scATAC	scRNA	PVL
	Pre	45.9462	44.4568	46.4
	Response	5.26176	4.5	8.99
	PD	75.4562	78.0037	88.3

## Sheet: Ex Fig.3c
Ex Fig.3c
		All peaks	Tumor condensed peaks
	Intergenic	0.282368	0.380727
	Gene body	0.466065	0.461139
	Promoter	0.251567	0.158133

## Sheet: Ex Fig.3f
Ex Fig.3f
		Tumor cell	Tumor+ valemetostat	CD4+ T cell (normal)	CD8+ T-cell	B-cell	NK cell	Mono/DC
	Pt1	1169	310	499	742	618	736	413
	Pt2	788	391	145	215	292	299	284
	Pt3	1410	416	362	329	510	339	421
	average	1122.33	372.333	335.333	428.667	473.333	458	372.667
	T-test vs. tumor		0.0497731	0.0294764	0.0462743	0.0496642	0.0473118	0.0467623

## Sheet: Ex Fig.3m
Ex Fig.3m	scRNA-seq log2 fold change
		Pt1_Pre	Pt2_Pre	Pt3_Pre	average		Pt1_PR	Pt2_CR	Pt3_CR	average
	CADM1	9.36693	5.43997	4.72458	6.51049		7.88104	4.48358	4.74025	5.70162
	SNED1	9.24073	3.76284	4.41494	5.80617		4.41957	2.95447	1.88212	3.08539
	ADCY1	6.12331	4.2645	4.78489	5.05757		3.37057	0.20491	1.52243	1.6993
	RTKN2	5.47064	5.03082	4.23613	4.91253		6.6446	3.74016	3.36622	4.58366
	ATP1B1	8.3228	3.43547	2.88515	4.88114		7.68208	3.27962	1.90846	4.29006
	SEMA3G	6.35269	2.56748	4.88791	4.6027		5.45136	1.72731	2.33189	3.17019
	CEBPA	7.21865	4.15824	2.26628	4.54772		9.30618	2.91881	1.20125	4.47541
	RFX8	5.99297	1.7539	5.55198	4.43295		6.51714	1.49016	4.20645	4.07125
	IKZF2	6.57209	3.03158	3.68655	4.43007		6.54854	1.62714	3.53105	3.90224
	FGFR1	5.55987	3.85254	3.66145	4.35795		3.25754	2.5516	2.69111	2.83342
	CCR4	8.56502	1.55876	2.91144	4.34507		7.80994	1.52837	2.48096	3.93976
	PTGER3	5.2446	3.80097	3.93926	4.32828		6.20136	3.73193	4.35951	4.76426
	MCF2L2	6.84206	2.18085	3.94032	4.32108		4.61793	2.53666	3.86476	3.67312
	NR2F2	1.7952	5.66606	5.32272	4.26133		3.19209	3.20436	3.53405	3.31017
	TRPM6	4.28051	2.42723	5.84488	4.18421		3.21307	-0.903514	2.75094	1.68683
	ZNF365	6.20792	4.0892	2.23234	4.17649		7.46537	3.3412	1.81609	4.20755
	PELI1	5.98961	2.86514	3.44344	4.0994		2.7055	2.22605	2.8322	2.58792
	CCDC50	6.05857	2.05245	3.94345	4.01816		4.44307	1.00322	4.22047	3.22225
	DUSP4	6.77827	3.58816	1.61093	3.99245		2.93077	2.71433	5.05079	3.5653
	ASPM	5.21801	1.65049	4.88432	3.91761		1.0646	-3.88166	2.52689	-0.0967247
	RASGRP3	5.91184	1.09685	4.71145	3.90671		3.45379	0.440371	3.20162	2.36526
	CHST7	5.59095	2.83368	3.25651	3.89371		7.71587	2.13547	-0.354212	3.16571
	PPFIBP1	3.7196	2.76816	5.1226	3.87012		4.98584	1.51588	3.5892	3.36364
	IL2RA	6.40525	3.88595	1.26824	3.85315		6.92385	3.59126	1.12018	3.87843
	FOXB1	4.75696	3.20623	3.49943	3.82087		6.92846	2.72543	4.11858	4.59082
	ISL2	7.25854	1.39249	2.76442	3.80515		5.82468	0.176498	3.53605	3.17908
	ZNF462	5.09388	4.68544	1.62924	3.80285		7.4563	5.04153	0.703268	4.40037
	MYOF	6.11215	1.14987	3.9098	3.72394		5.89158	-2.10177	3.11358	2.30113
	MTX3	4.26924	1.96401	4.72743	3.65356		2.24398	1.22843	2.04646	1.83962
	DAAM1	4.7814	2.99425	3.155	3.64355		3.40102	2.12661	2.99131	2.83965
	IRAK3	6.91098	1.25447	2.66371	3.60972		4.68403	1.38109	2.52689	2.864
	SH3RF2	7.68762	1.51231	1.46775	3.55589		3.1569	-6.21777	1.51662	-0.514751
	TRIO	6.17723	1.80827	2.51341	3.49964		5.37658	0.975211	2.33344	2.89508
	ITM2C	3.67771	4.45711	2.28903	3.47462		4.07321	0.757386	-1.42592	1.13489
	ZC3H12D	4.98154	2.01037	3.37104	3.45432		1.95855	2.25816	2.9497	2.3888
	KLF7	2.41247	4.69235	3.16816	3.42433		1.01948	3.61757	2.39987	2.34564
	ATXN1	5.10051	1.63224	3.5208	3.41785		3.63969	0.740287	2.50644	2.29547
	MRC2	5.115	1.50344	3.47104	3.36316		2.81948	0.74376	1.93682	1.83335
	HS3ST3B1	3.59669	2.96648	3.3728	3.31199		4.06197	1.81282	3.97077	3.28185
	CDHR3	3.80102	1.70387	4.4128	3.3059		4.04438	0.609579	5.36906	3.341
	USP46	4.98432	1.55746	3.32162	3.2878		3.59984	1.31159	2.38438	2.43194
	TOP2A	3.95304	2.49823	3.29044	3.24724		2.2943	-2.87656	2.84904	0.755592
	SLC7A5	5.6198	1.92776	2.17719	3.24158		2.21023	1.14343	1.4218	1.59182
	RUNX2	3.35842	2.526	3.67564	3.18669		1.31487	0.550942	2.01067	1.29216
	RGS2	6.48697	1.93467	1.10851	3.17672		6.41979	1.59928	1.60125	3.20677
	SORL1	3.69999	2.59799	3.17602	3.158		1.55563	1.88178	1.51466	1.65069
	KIF1B	3.9713	2.80182	2.62049	3.1312		2.39595	2.43486	2.60129	2.47737
	TFRC	3.64988	2.07422	3.61659	3.11356		1.92292	1.69675	2.34308	1.98758
	INPP5E	5.38764	1.17042	2.71733	3.0918		1.6607	0.692247	1.99284	1.44859
	KRT7	4.57646	2.6392	1.94311	3.05292		9.45925	3.86428	2.52689	5.28347
	TIAM2	3.84396	2.04055	3.21484	3.03312		2.97532	1.70757	3.30469	2.66252
	ZC2HC1A	3.94545	2.61185	2.52487	3.02739		3.71942	2.182	1.43021	2.44388
	BCAT1	3.06763	3.27201	2.70822	3.01596		2.25958	0.223244	2.52689	1.6699
	TPX2	5.56989	1.85352	1.53836	2.98726		2.38096	-4.20891	1.94113	0.0377235
	CDCA7	3.38388	1.5082	4.03358	2.97522		3.8286	-1.15063	1.78604	1.488
	NUSAP1	3.68473	1.71526	3.51767	2.97255		1.38968	-3.2898	1.94149	0.0137908
	TIAM1	1.84149	4.84302	2.20371	2.96274		1.48817	4.24039	1.88715	2.53857
	NUGGC	1.91501	3.48321	3.47135	2.95652		3.08895	2.37168	3.11642	2.85902
	NETO2	6.03143	1.5113	1.19393	2.91222		4.36884	0.452498	0.192221	1.67119
	BIRC5	2.69019	3.42041	2.62579	2.91213		1.09732	-4.20803	1.52629	-0.528144
	TYMS	2.05542	3.84311	2.81847	2.90567		2.75287	-2.10944	1.52655	0.723328
	HPSE	2.26976	1.51287	4.84702	2.87655		3.31578	1.24911	5.11789	3.2276
	CHN2	6.19098	1.12284	1.22372	2.84585		4.94177	0.979916	0.197957	2.03988
	FASN	4.33054	2.92417	1.26373	2.83948		0.921806	2.69891	-1.57113	0.683196
	MYEF2	4.04557	1.55307	2.86841	2.82235		1.89083	1.34592	3.53588	2.25754
	BARD1	3.25858	1.55559	3.63536	2.81651		2.15969	0.516207	2.2907	1.65553
	GDE1	4.3637	2.09112	1.93476	2.79653		3.64675	0.85152	1.88246	2.12691
	MALT1	4.63592	1.6271	2.03028	2.76443		2.40785	1.21865	2.50049	2.04233
	TLR5	2.04322	2.06516	4.15025	2.75288		4.04123	0.119358	2.52689	2.22916
	LMO4	4.45411	2.41374	1.33655	2.7348		4.47312	2.16757	0.907549	2.51608
	MSC	4.93042	2.10993	1.14797	2.72944		6.23671	1.21721	-0.576694	2.29241
	MIB1	4.05963	1.08134	3.01962	2.7202		2.98884	1.25916	2.48357	2.24385
	EZH2	3.53697	1.08513	3.53277	2.71829		1.88834	-0.148859	2.52689	1.42212
	FAM126A	3.103	3.0649	1.95617	2.70802		2.74005	2.81442	1.06034	2.20494
	RAC3	3.32703	1.62305	3.1666	2.70556		1.10338	1.43965	3.53251	2.02518
	GPR132	4.1099	1.76507	2.23834	2.70444		0.432354	1.71751	1.66741	1.27243
	AP1G1	4.45835	1.26913	2.31074	2.67941		1.06919	0.696035	2.10919	1.29147
	MICAL3	3.58708	1.44561	2.95011	2.66093		3.00866	0.947104	1.52102	1.82559
	NABP1	3.5948	1.0695	3.29359	2.65263		2.19562	0.506247	3.66806	2.12331
	ABHD17C	3.83774	1.26017	2.81616	2.63802		6.66134	0.45026	1.93945	3.01702
	TFAP2A	3.66404	1.05005	3.13626	2.61678		4.65955	0.65788	1.52441	2.28061
	GLB1L3	2.98101	1.11563	3.70383	2.60016		1.10474	-0.274804	3.53488	1.45494
	ENTPD4	4.12387	1.2952	2.3789	2.59932		1.14355	0.997777	2.28889	1.47674
	POR	3.90563	2.50312	1.38137	2.59671		0.639182	2.31221	-0.536997	0.804798
	GDI1	3.51478	1.24592	3.01348	2.59139		1.68619	1.1599	2.5809	1.809
	ACSL4	2.80228	1.82492	3.10946	2.57889		2.41846	1.05836	1.44626	1.64103
	AP1M1	2.48519	1.74338	3.494	2.57419		0.814363	1.0853	1.6398	1.17982
	ARHGEF5	3.13654	1.51513	2.96001	2.53723		1.96585	1.29375	2.20358	1.82106
	ABHD5	4.08669	1.04311	2.45908	2.52963		2.29672	0.841433	1.98336	1.70717
	SEC24D	3.57189	1.75633	2.25943	2.52922		1.94609	1.31735	2.20388	1.82244
	CCNB2	2.30104	2.20415	3.06537	2.52352		1.31819	-4.62325	2.52689	-0.259392
	TMEM44	2.27354	2.21209	3.04573	2.51045		0.256514	0.713136	2.52689	1.16551
	CIITA	3.26091	1.1388	3.10365	2.50112		2.0394	-0.635118	2.11126	1.17185
	TRIM11	3.68358	1.93953	1.87543	2.49951		1.3244	1.52794	1.31354	1.38863
	NFATC1	4.90927	1.36653	1.19656	2.49079		3.31351	0.978384	-0.572647	1.23975
	CYP24A1	1.0621	2.72959	3.66807	2.48658		0.824329	2.54654	2.52689	1.96592
	INPPL1	3.23261	1.52951	2.66827	2.4768		1.55196	0.749526	2.60538	1.63562
	PLEKHA5	4.1778	1.43493	1.81439	2.47571		4.72646	0.860333	1.78449	2.45709
	PDP1	2.85314	2.0096	2.51366	2.4588		2.90608	1.66157	2.44249	2.33671
	NOL9	2.80548	2.58441	1.93804	2.44264		-0.0586373	2.42997	1.56954	1.31362
	SND1-IT1	3.90953	1.80772	1.60692	2.44139		0.69313	0.891465	1.27048	0.951691
	CHFR	3.13244	1.63255	2.45918	2.40806		0.758703	1.08129	1.95626	1.26542
	RPRD1B	4.14882	1.30559	1.75375	2.40272		0.268437	0.777679	1.3183	0.78814
	KHNYN	3.55838	1.43918	2.13685	2.37814		1.71546	1.51486	2.04887	1.75973
	FBXW7	4.35831	1.00905	1.72401	2.36379		2.10659	1.0534	2.49052	1.88351
	REXO1	4.2611	1.34168	1.4163	2.3397		1.908	1.05466	1.91511	1.62592
	HIVEP1	4.0858	1.58188	1.27874	2.31547		1.53746	1.59039	2.25501	1.79429
	PARVB	2.50484	1.6917	2.7465	2.31435		2.53926	1.48806	2.01117	2.01283
	ARHGEF35	4.23435	1.1935	1.44433	2.29073		2.97801	1.18587	0.346098	1.50333
	TK1	1.68996	3.36793	1.80211	2.28667		3.08014	-0.375521	1.52611	1.41024
	UBP1	1.93821	2.3326	2.55868	2.2765		0.358729	1.97356	2.14642	1.49291
	HDAC4	2.60853	2.05322	2.15312	2.27162		1.78006	0.691787	1.80664	1.42616
	CDT1	2.41066	2.65135	1.72075	2.26092		2.15327	-3.02037	0.939149	0.0240172
	CLSPN	4.26531	1.19018	1.31422	2.25657		3.56681	-2.27455	1.78832	1.02686
	WDR48	2.88026	2.32326	1.53269	2.2454		1.30336	2.1157	1.0175	1.47886
	ACVR2B	1.48587	2.46872	2.75446	2.23635		2.72075	1.95856	2.44713	2.37548
	EXOC1	1.89852	2.29883	2.51099	2.23611		0.654585	2.26462	2.40047	1.77323
	HHAT	2.01675	1.64099	3.02437	2.22737		2.09019	0.124367	0.70254	0.972366
	SMCO4	1.84482	2.18346	2.63124	2.21984		5.00231	1.58416	2.16378	2.91675
	ETV6	2.82058	2.23493	1.59064	2.21538		1.73289	2.13499	2.59945	2.15578
	SLC12A7	1.65549	2.31912	2.66668	2.21376		0.612516	1.68205	1.36821	1.22093
	TOX2	1.56673	1.04874	4.01396	2.20981		2.62637	-1.10234	3.85046	1.7915
	SLMAP	2.44021	1.8412	2.31832	2.19991		0.320376	1.75241	1.49008	1.18762
	PAQR6	2.63129	2.94537	1.00365	2.19344		-0.15621	1.30582	0.177348	0.442318
	TBL1XR1	1.72549	1.87049	2.97239	2.18946		0.858089	1.19526	2.08919	1.38085
	ACAP3	1.04458	3.85462	1.64153	2.18024		0.28566	3.29549	1.93589	1.83902
	ATF5	1.97509	1.40575	3.01534	2.13206		1.07314	0.783013	1.35604	1.07073
	GPR155	1.05998	3.05318	2.2649	2.12602		2.56891	1.25181	1.74249	1.8544
	TYMP	2.22045	2.45328	1.69814	2.12396		3.82156	1.52642	1.36251	2.23683
	ZDBF2	2.82763	1.70056	1.83113	2.11977		1.42772	0.924041	2.61004	1.65394
	WDR81	3.13258	1.17557	2.01772	2.10863		1.62812	0.304118	0.851685	0.927975
	PLK1	4.14426	1.07729	1.09757	2.10637		0.888897	-3.59514	0.521548	-0.728231
	ALCAM	3.20009	1.13831	1.96068	2.09969		3.55126	0.5691	2.26249	2.12762
	RFFL	3.52354	1.13885	1.63416	2.09885		1.10211	0.329872	0.605503	0.679163
	WNK1	2.26597	1.78093	2.22398	2.09029		1.98603	1.22956	0.6676	1.29439
	GLB1L2	2.50276	2.2754	1.4578	2.07865		1.3523	-0.2758	2.52689	1.20113
	PIK3C3	2.24713	2.27047	1.71713	2.07824		0.903553	2.2135	1.81095	1.64267
	SLC16A6	2.50358	1.56937	2.13391	2.06895		1.70577	0.493319	1.35329	1.18413
	WDR41	3.483	1.19464	1.52314	2.06693		3.26805	1.16926	1.38673	1.94135
	MTRR	3.11555	1.49761	1.51092	2.04136		1.51937	0.956355	1.27986	1.25186
	CD70	2.04434	2.10116	1.96151	2.03567		7.75882	1.01199	1.10946	3.29342
	ZXDC	2.2651	1.60514	2.2167	2.02898		0.164471	1.57588	1.80563	1.18199
	CD28	2.55462	1.0994	2.38669	2.01357		0.882372	0.593312	1.6105	1.02873
	IVNS1ABP	2.07759	2.47104	1.4901	2.01291		0.587739	2.54426	1.91702	1.68301
	ANKRD13A	1.86166	2.47155	1.67069	2.0013		0.954579	2.01861	0.816701	1.2633
	E2F2	2.22104	1.33347	2.41309	1.9892		4.97624	-0.0496936	-0.479518	1.48234
	CTSB	3.09001	1.83822	1.0315	1.98658		2.90068	1.227	-0.080218	1.34915
	EZR	3.16326	1.23245	1.53345	1.97639		2.50672	0.609014	1.31795	1.4779
	EIF3A	3.07455	1.49996	1.28793	1.95415		1.18255	0.870597	1.01924	1.02413
	DAPP1	2.25189	1.23484	2.35669	1.94781		1.80479	0.397401	1.55372	1.25197
	TTL	2.99159	1.04243	1.8062	1.94674		2.53068	0.619346	0.816552	1.32219
	LENG8	1.88013	1.00786	2.95029	1.94609		0.678663	0.741817	2.02667	1.14905
	ARL10	2.53281	1.02998	2.26918	1.94399		-0.0152513	0.414577	2.15873	0.852684
	KIF5C	1.38497	2.0759	2.35777	1.93955		2.61279	1.84169	2.04917	2.16788
	SRGAP2B	1.31797	2.59663	1.87766	1.93075		2.64467	2.38139	0.841873	1.95598
	NME7	2.47989	1.05052	2.22608	1.91883		2.05466	1.02541	1.19442	1.42483
	MAP3K1	2.05001	2.54759	1.15454	1.91738		1.96375	2.66085	1.24801	1.95754
	AGFG1	3.08681	1.11247	1.53407	1.91112		0.375378	1.02832	1.66307	1.02225
	PAQR4	1.19833	1.61964	2.90636	1.90811		3.08857	-0.453361	1.52486	1.38669
	DVL1	2.2808	1.65564	1.78724	1.90789		1.3576	1.76125	0.929006	1.34929
	GAS6	1.33456	2.11889	2.22446	1.89264		2.98089	0.941644	3.11554	2.34602
	BIRC3	2.50228	2.11431	1.0373	1.88463		2.26339	1.92694	1.36506	1.8518
	RBAK	2.82194	1.01554	1.81076	1.88274		0.827606	0.741385	2.10747	1.22549
	SLC1A4	2.40011	1.38682	1.83021	1.87238		2.21602	-0.0812743	1.94063	1.35846
	RC3H1	2.64878	1.51544	1.40287	1.8557		0.307713	1.54766	0.672331	0.842568
	ARID5B	3.05452	1.26406	1.24186	1.85348		1.76539	1.36971	0.972482	1.36919
	NSUN2	2.45454	1.17271	1.93059	1.85261		0.525025	0.902547	0.612584	0.680052
	HECA	2.7465	1.11887	1.6529	1.83942		1.05996	0.623411	1.26759	0.983655
	RAB3GAP1	1.53973	2.45044	1.4869	1.82569		0.607519	2.37586	1.62711	1.53683
	NPHP3	2.44105	1.02177	1.96081	1.80788		0.236061	0.799128	1.49191	0.842366
	GLYR1	2.02864	2.31039	1.05102	1.79668		0.614776	2.37108	0.808646	1.26484
	NCAPG2	1.58226	1.27685	2.52119	1.79343		4.18806	0.959965	0.750567	1.9662
	SIN3B	1.98383	1.09491	2.29478	1.79118		1.08618	1.09034	2.70878	1.62843
	CHORDC1	2.47988	1.22355	1.65996	1.78779		1.41714	1.30363	2.19439	1.63839
	RARS	2.76943	1.15361	1.3726	1.76521		-0.0989691	1.2503	0.304854	0.485394
	HIST1H2BN	1.56288	2.30894	1.41971	1.76384		-0.344635	0.556296	-0.661713	-0.150017
	PKN2	2.20817	1.55608	1.51805	1.76077		-0.0511945	1.33477	1.73121	1.00493
	ARNT	2.05908	1.53303	1.67909	1.75707		0.963484	0.253381	-1.39072	-0.0579525
	UBE4A	2.5078	1.51908	1.21451	1.74713		0.429169	1.2512	0.664728	0.781701
	RFWD3	2.66728	1.416	1.1579	1.74706		0.996083	0.711049	0.345932	0.684355
	RBM12B	1.68549	1.05654	2.49881	1.74694		1.06534	0.968484	2.04376	1.35919
	CEP250	2.18379	1.036	2.01292	1.74424		0.893204	0.182351	1.0167	0.69742
	UBASH3B	1.77175	1.86446	1.54487	1.72703		2.7341	1.49416	1.61827	1.94885
	GRIPAP1	1.61593	1.21989	2.31146	1.71576		0.594549	1.36996	1.9044	1.28963
	GOLGA2	1.72823	1.17956	2.2117	1.7065		0.599638	1.05217	2.70825	1.45335
	MEMO1	1.96132	1.21326	1.91149	1.69536		0.422265	1.08117	1.12463	0.87602
	HOOK3	2.12911	1.67755	1.22496	1.6772		1.01032	1.58652	1.13971	1.24552
	TNFRSF25	1.58332	2.1115	1.32618	1.67367		1.27618	2.14138	0.707545	1.37504
	CMTR2	2.20801	1.08123	1.72854	1.67259		0.528723	1.08278	0.795825	0.802442
	PAXIP1	1.88237	1.45543	1.67054	1.66944		0.562375	0.984759	1.52084	1.02266
	TRAF5	1.07224	1.47143	2.45783	1.66717		0.952343	0.912679	1.00686	0.957294
	SLC12A2	2.31045	1.33413	1.35499	1.66652		1.21023	1.43399	0.590219	1.07815
	SRGAP2C	2.24325	1.04025	1.70315	1.66222		2.53288	0.400401	1.12996	1.35441
	MINK1	1.65268	1.27412	2.0143	1.64703		1.48372	0.730215	0.766073	0.993337
	C2CD5	2.08306	1.21123	1.63497	1.64309		0.690504	0.796054	1.41682	0.967792
	G2E3	2.08813	1.25808	1.57808	1.64143		0.165313	0.774285	1.81076	0.916785
	AP2A1	2.10863	1.06281	1.73506	1.6355		0.968775	0.535645	1.20038	0.901599
	RBL1	1.67773	1.77793	1.4474	1.63436		0.917519	1.35852	-0.00806412	0.75599
	APOLD1	2.623	1.04613	1.21568	1.62827		0.254023	0.4309	1.01273	0.565883
	TMEM173	2.10248	1.42325	1.34771	1.62448		0.792137	1.14935	-0.0901929	0.617097
	NR2C2	2.10599	1.15303	1.59917	1.6194		0.671047	0.730039	1.74182	1.04763
	AQR	2.19406	1.31397	1.34204	1.61669		0.485251	1.30118	1.08316	0.956528
	DIS3L2	2.1066	1.00448	1.67074	1.59394		0.771823	1.07501	1.1686	1.00514
	CDKN2A	2.59964	1.09709	1.06	1.58558		4.81845	2.30635	1.24517	2.78999
	ZDHHC17	2.19232	1.14299	1.41511	1.58347		0.610435	0.802127	0.895221	0.769261
	YIPF4	2.52242	1.13853	1.06539	1.57545		0.50436	0.959787	0.49294	0.652362
	HCG11	1.00456	2.10302	1.60536	1.57098		3.07797	2.20428	1.4202	2.23415
	CASP2	1.3311	1.41604	1.90268	1.54994		0.702456	1.02249	0.96952	0.898156
	DOCK7	1.63084	1.14214	1.87219	1.54839		1.90347	0.594406	2.4102	1.63603
	FMR1	1.57159	1.23597	1.83587	1.54781		0.716069	0.996325	1.81386	1.17542
	BAK1	1.50145	1.97401	1.15077	1.54208		2.28491	1.08063	1.19987	1.5218
	IL17RA	1.28766	2.21361	1.12101	1.54076		0.620112	1.37686	0.76451	0.920494
	FOXRED1	1.44775	1.50459	1.6319	1.52808		-0.23238	0.889081	1.62954	0.762081
	MCM4	1.34413	1.56938	1.66474	1.52608		0.835085	0.39974	2.01039	1.08174
	ITFG1	1.86084	1.50897	1.1764	1.51541		0.995449	1.41409	0.229526	0.879689
	ICE1	1.89294	1.29833	1.3433	1.51152		0.529429	1.05023	1.52105	1.03357
	ZNF274	1.59127	1.48061	1.43225	1.50138		0.569128	1.71669	0.980073	1.08863
	PPM1B	1.99653	1.44204	1.04035	1.49298		0.263392	1.04354	1.11146	0.806131
	PRRC2B	2.08654	1.11997	1.26543	1.49064		0.0535273	0.511114	1.12294	0.562528
	GATC	1.52671	1.90713	1.03615	1.49		0.721338	1.59049	0.267241	0.859688
	ENDOV	1.43364	1.03958	1.98488	1.48603		0.890092	0.75239	2.89221	1.51156
	SIN3A	1.72726	1.57172	1.12997	1.47632		0.517104	1.13293	1.25528	0.968441
	COG5	1.803	1.11077	1.51449	1.47609		0.698171	0.823635	1.52068	1.01416
	RIF1	2.09341	1.05128	1.26701	1.47056		0.616427	0.572875	1.20262	0.797309
	ADAM8	2.21025	1.1214	1.05484	1.46216		2.6821	0.540575	-1.16733	0.685116
	CCDC117	1.91081	1.04441	1.42935	1.46152		0.533513	0.600751	0.521371	0.551879
	CASK	1.25368	1.07181	2.03416	1.45322		2.06975	0.732387	0.864952	1.22236
	ZNF821	1.62104	1.26865	1.41507	1.43492		1.64533	0.474188	-0.0724009	0.682374
	CAMSAP1	1.89942	1.22788	1.17624	1.43451		1.25419	0.917182	0.401901	0.857757
	TRAPPC8	1.86424	1.05907	1.34385	1.42238		1.54473	0.895545	1.19702	1.21243
	DGCR2	1.51616	1.11059	1.62157	1.4161		0.939674	0.645306	-0.737461	0.282506
	IQCB1	1.56086	1.63709	1.01611	1.40469		0.599486	1.48302	1.3486	1.1437
	CARHSP1	1.79101	1.23914	1.08217	1.37077		1.02541	0.364244	-0.0895992	0.433351
	UBAP2L	1.54273	1.20639	1.31581	1.35498		0.494288	1.13102	1.45286	1.02606
	COLGALT1	1.21861	1.44968	1.37502	1.34777		0.391324	1.24666	1.19798	0.945323
	C12orf4	1.78945	1.0425	1.02752	1.28649		0.219974	0.784334	1.59179	0.865365
	SMG9	1.67216	1.00903	1.17006	1.28375		0.658784	0.309091	-0.742696	0.0750596
	WDR82	1.51026	1.24749	1.05993	1.27256		0.313554	0.634901	0.323543	0.424
	NUDT3	1.35094	1.17406	1.27318	1.26606		0.775739	0.787788	0.167949	0.577159
	PSPC1	1.69495	1.08439	1.00567	1.26167		0.564717	0.744526	0.734028	0.68109
	NUP62	1.25105	1.42742	1.04607	1.24151		0.566256	1.25224	-0.232242	0.528753
	SFXN3	1.34419	1.11618	1.20738	1.22258		1.85598	0.979618	1.03366	1.28975
	GPR82	1.05496	1.05037	1.52009	1.20847		2.42579	0.832357	-0.564427	0.897907
	NXN	1.05311	1.10964	1.39767	1.1868		-0.0627402	0.794449	2.52689	1.0862
	ZNF664	1.3565	1.00755	1.04197	1.13534		1.30914	1.23164	-0.0683644	0.82414
	CLINT1	1.10098	1.04981	1.24751	1.13277		0.713049	0.655947	1.17865	0.849216
