# Supplementary material for: Mechanisms of action and resistance in histone methylation-targeted therapy
Source: Nature. 2024 Feb 21;627(8002):221–8. doi: 10.1038/s41586-024-07103-x (PMC10917674; doi:10.1038/s41586-024-07103-x)
Supplement: Supplementary file 14 — Source Data Extended Data Fig. 8 [file 41586_2024_7103_MOESM14_ESM.xlsx]

## Sheet: Ex Fig.8a
Ex Fig.8a
	TET2 W1847X VAF %	Parental	Resisitant
	DNA	28.7938	32.3408
	mRNA	5.88235	70

## Sheet: Ex Fig.8b
Ex Fig.8b
		Parental				Resistant
		-	shEZH1	shEZH2	shEED	-	shEZH1	shEZH2	shEED
	day0	10000	10000	10000	10000	10000	10000	10000	10000
	day2	66716.9	34060	28786.5	38898.1	19690.9	19787.7	16401	17997.6
	day4	303782	115968	79683	143545	94197.2	77796.1	69668.2	75909.3
		Parental				Resistant
		-	shEZH1	shEZH2	shEED	-	shEZH1	shEZH2	shEED
	day0	100	100	100	100	100	100	100	100
	day2	100	51.0515	43.1472	58.3031	100	100.491	83.2924	91.4005
	day4	100	38.1749	26.2303	47.2527	100	82.5886	73.9599	80.5855
	day2	Parental				Resistant
		-	shEZH1	shEZH2	shEED	-	shEZH1	shEZH2	shEED
		61685.3	34979.2	33092.4	48042	20900.4	19594.2	16981.6	20319.9
		62846.5	34688.9	19303.9	33963.2	17997.6	19303.9	16401	17852.5
		75619	32511.8	33963.2	34688.9	20174.7	20465	15820.5	15820.5
	day4	Parental				Resistant
		-	shEZH1	shEZH2	shEED	-	shEZH1	shEZH2	shEED
		314813	144126	73151.6	147609	84472.6	60524.2	77941.3	74457.8
		318296	104067	67926.5	143255	96229.1	97100	60088.8	75328.7
		278237	99712.6	97970.8	139772	101890	75764.1	70974.4	77941.3

## Sheet: Ex Fig.8c
Ex Fig.8c
		ATN-1 Parental			ATN-1 Resistant			ATN-1-R-TET2 OE
	nM	#1	#2	#3	#1	#2	#3	#1	#2	#3
	0	220035	219019	220180	147174	140207	143110	133676	121048	129902
	0.153	208279	216987	211036	137159	138030	142675	121774	128306	118291
	0.61	167349	167494	167639	147900	146013	137740	109002	117710	104938
	2.441	17852.5	17126.8	17707.3	126419	126419	132805	98841.7	102470	94922.9
	9.766	5805.68	5805.68	5660.54	112920	118000	109292	47606.6	33527.8	34979.2
	39.06	4354.26	4354.26	4209.12	84327.5	85053.2	89552.6	20174.7	17562.2	19449
	156.3	4789.69	4934.83	4499.4	74022.4	74167.6	73732.1	4499.4	3338.27	870.852
	625	4354.26	4499.4	4209.12	32511.8	32656.9	32221.5	1306.28	2467.41	1161.14
	2500	4209.12	4354.26	4209.12	18287.9	22642.2	26851.3	870.852	1306.28	1306.28
	10000	4209.12	4209.12	4063.98	3918.83	3918.83	3773.69	1161.14	870.852	870.852
	nM	Parental	Resistant	Resistant+TET2		nM	Parental	Resistant	Resistant+TET2
	0	219745	143497	128209		0	100	100	100
	0.153	212101	139288	122790		0.153	96.5214	97.0668	95.7736
	0.61	167494	143884	110550		0.61	76.2219	100.27	86.2264
	2.441	17562.2	128547	98744.9		2.441	7.99207	89.5819	77.0189
	9.766	5757.3	113404	38704.5		9.766	2.61999	79.029	30.1887
	39.06	4305.88	86311.1	19062		39.06	1.95949	60.1483	14.8679
	156.3	4741.31	73974	2902.84		156.3	2.15764	51.5509	2.26415
	625	4354.26	32463.4	1644.94		625	1.98151	22.6231	1.28302
	2500	4257.5	22593.8	1161.14		2500	1.93747	15.7451	0.90566
	10000	4160.74	3870.45	967.613		10000	1.89344	2.69724	0.754717

## Sheet: Ex Fig.8d
Ex Fig.8d
		ATN-1 Resi vs. Parent
	FC<-0.2	2647
	FC>0.2	9197
	x<-0.9	65
	-0.9<x<-0.8	32
	-0.8<x<-0.7	17
	-0.7<x<-0.6	26
	-0.6<x<-0.5	32
	-0.5<x<-0.4	118
	-0.4<x<-0.3	462
	-0.3<x<-0.2	1895
	-0.2<x<-0.1	7409
	0.1<x<0.2	13399
	0.2<x<0.3	6184
	0.3<x<0.4	2067
	0.4<x<0.5	557
	0.5<x<0.6	182
	0.6<x<0.7	60
	0.7<x<0.8	25
	0.8<x<0.9	25
	0.9<x	97

## Sheet: Ex Fig.8j,8q
Ex Fig.8j,8q			TET2		CDKN1A				BCL2L11
			-		-	Valemetostat	Valemeotstat+DAC		-	Valemetostat	Valemeotstat+DAC
	shCtrl		1		1	14.3203	13.5022		1	17.0608	18.1809
	shTET2#1	#1	0.517405		1	3.94919	16.3649		1	5.42191	13.9192
		#2	0.315968		1	5.20157	11.4958		1	7.50292	15.2735
		#3	0.288106		1	2.93888	11.9483		1	3.01929	11.8678
		#4	0.198244		1	4.02971	6.35243		1	8.36571	14.3437
		#5	0.203392		1	9.10994	12.2392		1	3.1797	6.69494
		#6	0.353097		1	2.28841	8.24922		1	2.65268	16.9342
		#7	0.222017		1	2.92876	6.97164		1	4.42326	9.31915
		#8	0.125657		1	6.29015	15.3913		1	3.4134	7.43898
	shTET2#2	#1	0.292595		1	7.66101	17.12		1	3.06698	11.8305
		#2	0.0863887		1	4.20984	12.0008		1	13.4844	19.1237
		#3	0.115662		1	3.20883	11.032		1	1.21245	7.10292
		#4	0.196515		1	1.88362	11.0197		1	2.06008	7.68556
		#5	0.448239		1	2.29888	13.0482		1	3.65074	10.0078
		#6	0.276227		1	1.93202	7.00282		1	2.8959	20.7075
		#7	0.152919		1	5.32918	7.78248		1	7.89372	13.1862
		#8	0.221257		1	3.30184	14.9179		1	1.27132	12.9426

## Sheet: Ex Fig.8n
Ex Fig.8n
	shTET2 clone	mCpG up (%)	mCpG Down (%)	CpG site #
	All CpG	26.6444	9.60278	44224340
	H3K27me3 target TSS	34.3581	14.8351	77094
	H3K27me3 target genebody	18.1814	13.5499	80126
	Polycomb target TSS	32.0701	14.5978	72778
	Polycomb target genebody	16.2604	12.3302	77452
	non H3K27me3	10.2148	15.0993	212467
	Pt3 PD	mCpG up (%)	mCpG Down (%)	CpG site #
	All CpG	25.4232	21.4309	49502860
	H3K27me3 target TSS	42.9222	11.7996	86969
	H3K27me3 target genebody	24.658	21.143	81365
	Polycomb target TSS	34.5702	13.3555	86077
	Polycomb target genebody	23.8261	22.2248	79119
	non H3K27me3	7.82275	9.98826	238420

## Sheet: Ex Fig.8p
Ex Fig. 8p
			DMSO			Valemetostat 100nM			Valemetostat 100nM + DAC 10nM				Valemetostat 100nM			Valemetostat 100nM + DAC 10nM				Valemetostat 100nM	Valemetostat 100nM + DAC 10nM		Valemetostat 100nM	Valemetostat 100nM + DAC 10nM
			Exp.1	Exp.2	Exp.3	Exp.1	Exp.2	Exp.3	Exp.1	Exp.2	Exp.3		Exp.1	Exp.2	Exp.3	Exp.1	Exp.2	Exp.3		Average	Average		stdev	stdev
	shCtrl		166042	166188	190281	47026	33092.4	22932.4	20174.7	20029.6	34253.5		28.3217	19.9127	12.0519	12.1503	12.0524	18.0015		20.0954	14.0681		8.13644	3.40681
	shTET2#1	#1	122064	114372	127144	105954	135127	92745.7	24383.9	20319.9	32366.7		86.8014	118.147	72.9452	19.9762	17.7665	25.4566		92.6313	21.0664		23.1581	3.95929
		#2	78086.4	65168.8	65459	71990.4	78521.8	69377.9	21626.2	20174.7	24529		92.1933	120.49	105.987	27.6952	30.9577	37.4723		106.223	32.0417		14.1498	4.97789
		#3	77070.4	76635	62265.9	49203.1	75619	64007.6	34688.9	26270.7	32511.8		63.8418	98.6742	102.797	45.0094	34.2803	52.2145		88.4378	43.8347		21.4002	9.0246
		#4	78086.4	71264.7	74748.1	78231.5	73296.7	75619	21626.2	19013.6	33237.5		100.186	102.851	101.165	27.6952	26.6802	44.466		101.401	32.9471		1.34827	9.98854
		#5	163140	164591	156318	61540.2	63717.3	75909.3	39333.5	19449	10014.8		37.7224	38.7125	48.5608	24.1103	11.8166	6.40669		41.6653	14.1112		5.99222	9.07213
		#6	136288	135127	137885	75619	81860.1	55879.7	31350.7	34688.9	29463.8		55.4846	60.58	40.5263	23.0032	25.6713	21.3684		52.197	23.3476		10.4232	2.17203
		#7	112050	106244	119452	103196	89262.3	104212	26415.8	32511.8	33818.1		92.0984	84.0164	87.2418	23.5751	30.6011	28.3111		87.7855	27.4958		4.06837	3.58323
		#8	78231.5	88681.8	75183.6	61540.2	61104.8	63717.3	10014.8	11030.8	20900.4		78.6642	68.9034	84.749	12.8015	12.4386	27.7992		77.4389	17.6798		7.99355	8.76558
	shTET2#2	#1	50654.6	52396.3	55734.5	43252.3	48042	39768.9	23367.9	32947.2	18723.3		85.3868	91.6898	71.3542	46.1318	62.8809	33.5938		82.8102	47.5355		10.4098	14.6939
		#2	61540.2	61540.2	52686.5	26270.7	36140.4	47606.6	5950.82	11466.2	16255.9		42.6887	58.7264	90.3581	9.66981	18.6321	30.854		63.9244	19.7186		24.2561	10.6338
		#3	49203.1	55299.1	63862.5	57331.1	47896.9	55299.1	32657	24529	26851.3		116.519	86.6142	86.5909	66.3717	44.357	42.0455		96.5748	50.9247		17.2724	13.4273
		#4	71264.7	65168.8	62991.6	77070.4	63717.3	55734.5	18578.2	16255.9	16110.8		108.147	97.7728	88.4793	26.0692	24.9443	25.576		98.1329	25.5299		9.83863	0.563882
		#5	57331.1	61975.6	61104.8	47606.6	46590.6	48042	20900.4	26561	33963.2		83.038	75.1756	78.6223	36.4557	42.8571	55.5819		78.9453	44.9649		3.9411	9.73578
		#6	119162	120323	122500	106679	103196	103196	17852.5	13353.1	10885.7		89.525	85.766	84.2417	14.9817	11.0977	8.88626		86.5109	11.6552		2.71926	3.08575
		#7	107405	116839	119162	116259	135127	107260	23658.1	26415.8	33818.1		108.243	115.652	90.0122	22.027	22.6087	28.38		104.636	24.3386		13.1952	3.51205
		#8	94197.2	103777	108276	79683	78231.5	104212	9289.09	11466.2	11901.6		84.5917	75.3846	96.2466	9.86133	11.049	10.992		85.4076	10.6341		10.4549	0.66983
