# Supplementary material for: Mechanisms of action and resistance in histone methylation-targeted therapy
Source: Nature. 2024 Feb 21;627(8002):221–8. doi: 10.1038/s41586-024-07103-x (PMC10917674; doi:10.1038/s41586-024-07103-x)
Supplement: Supplementary file 15 — Source Data Extended Data Fig. 9 [file 41586_2024_7103_MOESM15_ESM.xlsx]

## Sheet: Ex Fig.9a
Ex Fig.9a
			target / RPL19	Relative mRNA
	DNMT3A	Parental	0.0167942	1
		Resistant	0.0974964	5.80536
	DNMT3B	Parental	0.0357505	1
		Resistant	0.0328036	0.917572
	DNMT1	Parental	0.00896864	1
		Resistant	0.00916278	1.02165

## Sheet: Ex Fig.9b
Ex Fig.9b
		Parental				Resistant
		-	shEZH1	shEZH2	shEED	-	shEZH1	shEZH2	shEED
	day0	10000	10000	10000	10000	10000	10000	10000	10000
	day2	101638	51906.7	42608.7	51011	54337.8	50499.2	42438.1	49646.2
	day4	558306	195556	93406.4	265931	209845	149493	126674	155891
		Parental				Resistant
		-	shEZH1	shEZH2	shEED	-	shEZH1	shEZH2	shEED
	day0	100	100	100	100	100	100	100	100
	day2	100	51.0701	41.9219	50.1888	100	92.9356	78.1005	91.3658
	day4	100	35.0267	16.7303	47.6318	100	71.2398	60.3659	74.2886
	day2	Parental				Resistant
		-	shEZH1	shEZH2	shEED	-	shEZH1	shEZH2	shEED
		99932.1	50030	43376.4	45295.7	55148.2	56171.8	43376.4	41968.9
		101212	51309.6	41073.2	53868.6	50158	53868.6	41073.2	53100.9
		103771	54380.4	43376.4	53868.6	57707.3	41457.1	42864.6	53868.6
	day4	Parental				Resistant
		-	shEZH1	shEZH2	shEED	-	shEZH1	shEZH2	shEED
		563637	186173	94686	269343	209845	145868	145868	178496
		557240	192571	92766.6	252709	214323	150346	111960	145868
		554041	207925	92766.6	275741	205366	152265	122196	143308

## Sheet: Ex Fig.9c
Ex Fig.9c
	nM	TL-Om1 Parental			TL-Om1 Resistant			TL-Om1-R-shDNMT3A#1			TL-Om1-R-shDNMT3A#2
	0	110680	118357	111832	60010.4	58219.1	58475	56043.9	52077.3	55148.2	45807.5	46959.1	43632.3
	0.152588	92766.7	103131	112216	59754.5	60394.3	58347	52589.1	52589.1	53868.6	46191.4	46191.4	44911.9
	0.610352	60394.3	66280.2	58986.8	59114.7	59242.7	58986.8	51949.3	50030	46575.3	45679.6	43632.3	39409.8
	2.44141	18041.5	19321.1	20600.6	57835.2	58858.8	57963.2	31860.5	29301.5	26998.3	32500.3	29173.5	27254.2
	9.76562	1279.54	3070.9	3582.71	47854.8	49518.2	48750.5	19065.1	14714.7	16762	19704.9	17273.8	18937.2
	39.0625	511.816	383.862	511.816	43376.4	41329.1	42992.5	12027.7	8572.92	8828.83	9468.6	9852.46	13051.3
	156.25	767.724	511.816	767.724	30453.1	33140.1	33140.1	5374.07	4990.21	2942.94	1407.49	1535.45	1791.36
	625	511.816	255.908	511.816	13179.3	11899.7	12923.4	1407.49	1407.49	1279.54	767.724	1151.59	511.816
	2500	511.816	127.954	511.816	6141.79	5757.93	6013.84	767.724	1663.4	1151.59	895.678	1023.63	767.724
	10000	639.77	255.908	511.816	1407.49	2175.22	4990.21	1407.49	1151.59	1151.59	1151.59	767.724	895.678
	nM	Parental	Resistant	Resistant+shDNMT3A#1	Resistant+shDNMT3A#2		nM	Parental	Resistant	Resistant+ shDNMT3A#1	Resistant+ shDNMT3A#2
	0	113623	58901.5	54423.1	45466.3		0	100	100	100	100
	0.152588	102704	59498.6	53015.6	45764.9		0.152588	90.3904	101.014	97.4138	100.657
	0.610352	61887.1	59114.7	49518.2	42907.2		0.610352	54.467	100.362	90.9875	94.3715
	2.44141	19321.1	58219.1	29386.8	29642.7		2.44141	17.0045	98.8414	53.9969	65.197
	9.76562	2644.38	48707.8	16847.3	18638.6		9.76562	2.32733	82.6937	30.9561	40.9944
	39.0625	469.165	42566	9809.81	10790.8		39.0625	0.412913	72.2665	18.0251	23.7336
	156.25	682.421	32244.4	4435.74	1578.1		156.25	0.600601	54.7429	8.15047	3.47092
	625	426.513	12667.4	1364.84	810.375		625	0.375375	21.5062	2.50784	1.78236
	2500	383.862	5971.19	1194.24	895.678		2500	0.337838	10.1376	2.19436	1.96998
	10000	469.165	2857.64	1236.89	938.329		10000	0.412913	4.85156	2.27273	2.06379

## Sheet: Ex Fig.9d
Ex Fig.9d
		TL-Om1 Resi vs. Parent
	FC<-0.2	1802
	FC>0.2	4213
	x<-0.9	76
	-0.9<x<-0.8	38
	-0.8<x<-0.7	9
	-0.7<x<-0.6	16
	-0.6<x<-0.5	32
	-0.5<x<-0.4	80
	-0.4<x<-0.3	313
	-0.3<x<-0.2	1238
	-0.2<x<-0.1	5699
	0.1<x<0.2	8798
	0.2<x<0.3	2909
	0.3<x<0.4	788
	0.4<x<0.5	210
	0.5<x<0.6	80
	0.6<x<0.7	27
	0.7<x<0.8	13
	0.8<x<0.9	47
	0.9<x	139

## Sheet: Ex Fig.9h,9m
Ex Fig.9h,9m		DNMT3A		CDKN1A				BCL2L11
		-		-	Valemetostat	Valemeotstat+DAC		-	Valemetostat	Valemeotstat+DAC
	parental	1		1	12.0039	12.9452		1	15.0353	14.0622
	#1	268.374		1	2.00125	5.03192		1	2.32033	4.85741
	#2	372.428		1	4.50472	7.1858		1	1.93783	13.5022
	#3	156.067		1	2.00468	7.10781		1	5.06266	16.3676
	#4	910.947		1	3.10323	10.142		1	2.03722	11.2227
	#5	42.8567		1	2.02852	8.00218		1	8.47286	12.9405
	#6	510.835		1	3.67625	6.99884		1	3.44386	6.53251
	#7	141.172		1	1.16007	11.4025		1	2.39627	5.27659
	#8	30.8722		1	6.13621	7.20115		1	2.14706	3.11686
	#9	47.4466		1	3.0015	9.23041		1	1.18142	5.63334
	#10	250.935		1	3.9037	5.66561		1	3.84602	5.25053
	#11	128.643		1	1.20473	8.0473		1	1.61086	7.98475
	#12	206.532		1	2.20445	16.0406		1	0.817856	3.88588
	#13	219.847		1	5.30672	8.21609		1	6.38957	13.0779
	#14	133.612		1	3.2057	6.01753		1	4.97923	17.7707
	#15	244.325		1	1.01158	7.25464		1	8.95322	13.8247
	#16	130.812		1	2.00587	4.27349		1	5.32394	7.54222

## Sheet: Ex Fig.9g
Ex Fig.9g
			Empty					DNMT3A WT					DNMT3A E629stop					DNMT3B
			15	20	28	34		15	20	28	34		15	20	28	34		15	20	28	34
	1	A	17562.2	73296.7	410026	1.63285e+06		31931.2	277947	2.89195e+06	2.03199e+07		17417	66765.3	344712	2.05013e+06		21771.3	82005.2	475340	2.59441e+06
	1	B	8998.8	44268.3	224970	544283		22497	146593	2.54724e+06	1.46049e+07		11756.5	53702.5	214084	1.10671e+06		28157.5	375918	1.51673e+06	1.98482e+07
	1	C	8563.38	49348.3	232227	580568		36140.4	333101	2.31864e+06	2.19164e+07		12046.8	64588.2	279398	1.43328e+06		11030.8	44994	177799	1.30628e+06
	1	D	10305.1	55879.7	264884	1.10671e+06		22351.9	182879	2.71416e+06	17054185		13207.9	58056.8	264884	1.36071e+06		14078.8	361404	1.6147e+06	23222720
	1	E	11611.4	60233.9	279398	1.30628e+06		30334.7	306250	2.3005e+06	1.59112e+07		12917.6	57331.1	275770	1451420		13498.2	55154	250370	1.46956e+06
	1	F	10885.6	55879.7	264884	1.25185e+06		19449	159656	2.61618e+06	19449028		12337.1	54428.2	268513	1.56028e+06		13207.9	53702.5	232227	1.41513e+06
	1	G	10014.8	66039.6	297541	1.50585e+06		32656.9	293913	3.51969e+06	2.6942e+07		10885.6	48622.6	239484	1.56028e+06		14369.1	76199.6	348341	2.08642e+06
	1	H	7982.81	37011.2	174170	1.21556e+06		16546.2	122645	1.83242e+06	1.78888e+07		7692.53	31931.2	141513	1.34256e+06		11756.5	67491	359226	1.36071e+06
	2	A	15965.6	59508.2	348341	2.04469e+07		17707.3	58782.5	540654	4571973		17271.9	77651	330198	2.1227e+06		26561	111759	1.41513e+06	12119357
	2	B	10305.1	37736.9	185056	1.01599e+06		24383.9	253273	3.64669e+06	2.44383e+07		9724.51	42816.9	199570	1.10671e+06		17707.3	201022	1.33531e+06	6.93053e+06
	2	C	7402.24	52976.8	206827	1.17928e+06		20900.4	92165.2	1.59293e+06	1.60563e+07		11030.8	52251.1	224970	1.17928e+06		11030.8	43542.6	181428	1.12485e+06
	2	D	9289.09	39188.3	177799	1.14299e+06		23658.1	191587	2.92098e+06	1.82697e+07		11756.5	64588.2	283027	1.32442e+06		22061.6	231501	1596562	3.53784e+06
	2	E	11466.2	51525.4	246741	1.14299e+06		18142.7	119016	2.15536e+06	1.73082e+07		17417	179250	1.39336e+06	1.05954e+07		25254.7	321490	1.68002e+06	1.80702e+07
	2	F	10305.1	50799.7	246741	1.26999e+06		24964.4	133531	1.62922e+06	1.19379e+07		10595.4	48622.6	239484	1.32442e+06		13353.1	92165.2	859966	1.06498e+07
	2	G	9434.23	49348.3	217713	1.23371e+06		30625	330198	3.54146e+06	2.76314e+07		10885.6	48622.6	217713	1.19742e+06		11466.2	50799.7	471712	4.95297e+06
	2	H	8708.52	52251.1	141513	1.17928e+06		18723.3	133531	2.40936e+06	1.50766e+07		6966.82	30479.8	130628	1.17928e+06		14949.6	73296.7	199570	1.05228e+06
	3	A	16981.6	94342.3	326570	2.93913e+06		30044.4	150948	2.03925e+06	1.79432e+07		16691.3	49348.3	326570	2031988		30334.7	521785	609596	3120553
	3	B	7692.53	52251.1	166913	1.68728e+06		22642.2	104502	555168	6.29553e+06		8998.8	37736.9	217713	943423		17707.3	253273	1.62922e+06	7.85581e+06
	3	C	9434.23	44994	210456	1.72356e+06		20174.7	165462	2.96453e+06	2.01747e+07		9869.66	46445.4	210456	997851		12482.2	74748.1	1.80702e+06	1.09945e+07
	3	D	10305.1	52976.8	214084	1.83242e+06		19013.6	150948	1.71993e+06	1.48589e+07		10159.9	45719.7	210456	997851		13788.5	66765.3	253998	1.10671e+06
	3	E	11466.2	50074	224970	1.68728e+06		19158.7	86359.5	1.67276e+06	1.11941e+07		9869.66	43542.6	210456	834566		16546.2	119016	2.18439e+06	1.09764e+07
	3	F	10885.7	46445.4	217713	1.85056e+06		21916.4	62411.1	366484	3.39269e+06		9724.51	43542.6	206827	1.05228e+06		14369.1	74022.4	359226	1.17928e+06
	3	G	9289.09	46445.4	206827	1.81427e+06		19158.7	71119.6	253998	979709		10159.9	42091.2	199570	997851		12772.5	105228	620482	1.90499e+06
	3	H	7257.1	34108.4	145142	2.08642e+06		18433	197393	1.54939e+06	14659342		11175.9	62411.1	253998	1.66913e+06		21190.7	156028	678539	4.39055e+06
	4	A	15385.1	53702.5	341084	1959417		20465	74748.1	475340	4.39055e+06		16981.6	57331.1	330198	1959417		18723.3	126274	881738	5.67868e+06
	4	B	10159.9	52251.1	185056	798281		32511.8	419460	2.59078e+06	1.59475e+07		7982.81	33382.7	181428	780138		19449	173445	613225	2.93913e+06
	4	C	8853.66	43542.6	206827	743853		15530.2	90713.8	1451420	1.83786e+07		9869.66	49348.3	192313	761995		12191.9	60233.9	758367	2.57627e+06
	4	D	12046.8	63136.8	228599	852709		13498.2	99422.3	1.19742e+06	1.01962e+07		9143.95	42816.9	199570	852709		9724.51	39914	892623	1.00148e+07
	4	E	9869.66	41365.5	203199	653139		22642.2	180702	2.0465e+06	1.48226e+07		7982.81	39188.3	181428	653139		12627.4	50074	1.04502e+06	1.34438e+07
	4	F	9869.66	37736.9	210456	798281		16691.3	92890.9	1.05591e+06	1.08312e+07		10159.9	43542.6	199570	816424		15385.1	119016	874481	2.23156e+06
	4	G	8418.24	42816.9	199570	798281		21335.9	182153	1.49496e+06	1.11759e+07		9434.23	39914.1	181428	834566		16110.8	150948	228599	1.63285e+06
	4	H	6821.67	34108.4	148771	1.03414e+06		19594.2	135708	2.3259e+06	2.11e+07		7257.1	29028.4	130628	1.10671e+06		11611.4	41365.5	395512	2.10456e+06
	5	A	16691.3	47896.9	370112	2.08642e+06		32366.7	172719	3.06975e+06	2.55087e+07		17417	72571	333827	1.7417e+06		21481	118291	1.7925e+06	1.39518e+07
	5	B	9724.51	55879.7	410026	1.09038e+07		13353.1	148771	2.7323e+06	2.11363e+07		10595.4	51525.4	439055	1.17928e+06		12772.5	71119.6	1.38248e+06	8.43638e+06
	5	C	7837.67	32656.9	195942	598711		16691.3	202473	2.07916e+06	1.73263e+07		7402.24	36285.5	174170	507997		11175.9	70393.9	235856	761995
	5	D	8998.8	42816.9	217713	725710		22497	58056.8	203199	580568		9434.23	39914	152399	580568		12482.2	55154	181428	907138
	5	E	8998.8	29028.4	195942	435426		20029.6	129176	1.8941e+06	1.68183e+07		9289.09	59508.2	1.11396e+06	1.96305e+07		13062.8	64588.2	279398	1.01599e+06
	5	F	9869.66	42816.9	206827	598711		15675.3	78376.7	885366	1.50585e+07		8418.24	32656.9	148771	526140		14369.1	129176	1233707	7619955
	5	G	8853.66	37011.2	185056	616853		15239.9	57331.1	333827	1.32442e+06		7982.81	36285.5	163285	598711		10740.5	41365.5	2.10819e+06	1.87233e+07
	5	H	7111.96	33382.7	141513	979709		19594.2	145142	1.58568e+06	1.50766e+07		8273.09	33382.7	134256	925280		15965.6	98696.6	195942	1.05228e+06
	6	A	15965.6	58782.5	380998	2.01385e+06		25545	113211	809167	7.20267e+06		18142.8	56605.4	333827	1.9957e+06		25545	139336	1.61833e+06	1.00148e+07
	6	B	10885.6	57331.1	707567	1.39699e+06		16110.8	129902	986966	1.30991e+07		9724.51	84908.1	1.65825e+06	4.86226e+06		16401	206102	1.08131e+06	4499402
	6	C	6241.11	42091.2	152399	380998		20029.6	132079	1.82879e+06	1.51492e+07		7547.38	35559.8	137885	326569		9579.37	47171.2	228599	852709
	6	D	6821.67	35559.8	185056	616854		12482.2	164736	1.69453e+06	1.54395e+07		8127.95	31931.2	141513	399140		13353.1	85633.8	417283	2.05013e+06
	6	E	7982.81	26125.6	170542	181428		20755.3	100148	1.46231e+06	9.19837e+06		5225.11	18142.7	101599	18142.8		17997.6	209004	388255	1.01599e+06
	6	F	7257.1	30479.8	163285	380998		12046.8	43542.6	134256	235856		7257.1	53702.5	1.23734e+06	1.57298e+07		12046.8	50799.7	243113	707567
	6	G	9724.51	37736.9	174170	399141		14369.1	105228	685796	1.46775e+07		6821.67	31931.2	156028	417283		16691.3	193039	1.28451e+06	5.35211e+06
	6	H	6821.67	31931.2	134256	798281		19158.7	196667	2.14447e+06	1.77618e+07		9869.66	36285.5	166913	1.01599e+06		19739.3	233679	1.06679e+06	1.47501e+07
	7	A	14659.3	58782.5	304798	1886846		28883.3	201747	1.91225e+06	1.31172e+07		14514.2	68216.7	315684	1.77799e+06		16981.6	72571	2.91373e+06	1.03777e+07
	7	B	11030.8	53702.5	177799	108857		14804.5	111034	2394843	1.86326e+07		9143.95	72571	1.44053e+06	7.3841e+06		18433	173445	740224	1.66913e+06
	7	C	7837.67	29754.1	166913	272141		12337.1	43542.6	990594	1.13029e+07		6531.39	18868.5	112485	126999		11175.9	135708	1523991	3.06612e+06
	7	D	8563.38	31931.2	130628	380998		11175.9	116114	1.97756e+06	1.10671e+07		6241.11	25399.8	123371	199570		13788.5	59508.2	170542	653139
	7	E	8418.24	31931.2	195942	-145142		21481	63862.5	972451	7765097		3047.98	12337.1	54428.2	-326569		13353.1	39914.1	163285	435426
	7	F	7692.53	26125.6	148771	163285		21771.3	226422	2.34767e+06	2.14266e+07		3773.69	18142.7	76199.6	0		11321.1	49348.3	174170	526140
	7	G	7982.81	32656.9	152399	217713		15239.9	103051	3.00081e+06	2.29869e+07		13207.9	190862	573311	725710		14223.9	74748.1	544283	907138
	7	H	8127.95	34834.1	141513	870852		16401	127725	1.46956e+06	2.1735e+07		7257.1	26851.3	123371	852709		17417	133531	642253	1.42965e+07
	8	A	14223.9	55154	319312	1.70542e+06		19594.2	171993	2.23882e+06	2.0465e+07		14804.5	57331.1	297541	1.72356e+06		16255.9	70393.9	497111	5370254
	8	B	8853.66	33382.7	279398	1.94127e+06		12482.2	62411.1	526140	3.91883e+06		5079.97	21045.6	126999	18142.8		16836.5	237307	787395	852709
	8	C	6966.82	26125.6	141513	54428.3		12482.2	94342.3	2.68513e+06	1.8941e+07		3773.69	20319.9	90713.7	-235856		12191.9	61685.3	264884	634996
	8	D	7402.24	21771.3	126999	126999		4789.69	31931.2	515254	8926233		3918.83	18868.5	79828.1	18142.8		17417	132805	2.13359e+06	1.85782e+07
	8	E	7257.1	21045.6	123371	-435426		10305.1	58782.5	682167	6.05968e+06		3773.69	15965.6	14514.2	-761996		9289.09	112485	2.56176e+06	9.81523e+06
	8	F	7111.96	17417	123371	-72571		15239.9	95793.7	1378849	1.01237e+07		1886.85	11611.4	47171.1	-326570		16255.9	129902	558797	816424
	8	G	7692.53	28302.7	145142	18142.8		12627.4	63136.8	293913	362855		5370.25	32656.9	116114	-145142		16836.5	243839	1.75622e+06	2.35856e+06
	8	H	7257.1	30479.8	141513	780138		10740.5	44268.3	359226	1886846		7402.24	28302.7	126999	743853		14514.2	76925.3	373741	1.17928e+06
	9	A	16981.6	52251.1	388255	1.66913e+06		25545	151673	1.80702e+06	2.13177e+07		14804.5	65313.9	348341	1.79613e+06		16836.5	69668.2	322941	1.9957e+06
	9	B	9143.95	34108.4	130628	-272141		17562.2	128451	2.00659e+06	9.79709e+06		5515.4	26851.3	116114	-199570		17997.6	121194	457197	2.08642e+06
	9	C	6966.82	24674.1	130628	-217713		11756.5	88536.6	1.46593e+06	1.25004e+07		3338.27	21771.3	163285	-217713		9724.51	44994	783767	7.34781e+06
	9	D	6095.96	14514.2	119742	-145142		5079.97	21045.6	101599	-489854		3483.41	15965.6	54428.3	-308427		9289.09	35559.8	377369	1.25185e+07
	9	E	5805.68	10885.7	112485	-743853		8998.8	23948.4	97970.8	-1.05228e+06		3047.98	65313.9	145142	-979709		11321.1	74748.1	892623	7.58367e+06
	9	F	6241.11	17417	94342.3	-326570		12191.9	54428.3	308427	145142		1161.14	7982.81	7257.1	-634996		10885.6	42091.2	137885	290284
	9	G	7547.38	25399.8	137885	-145142		14659.3	73296.7	569682	3.95512e+06		4644.54	22497	101599	-326570		7982.81	34108.4	141513	435426
	9	H	7837.67	34834.1	152399	616853		11321.1	52976.8	598711	5.93268e+06		6386.25	26125.6	134256	780138		13643.3	179976	823681	7.03939e+06
	10	A	13353.1	47171.1	348341	1.56028e+06		19013.6	87810.9	3555979	2.03743e+07		13788.5	65313.9	315684	1.66913e+06		23222.7	84908.1	286655	2031988
	10	B	8273.09	23222.7	126999	-308427		13498.2	121919	2.15899e+06	1.39518e+07		3338.27	13788.5	101599	-362855		20319.9	144416	2.56176e+06	8.90809e+06
	10	C	6821.67	23948.4	123371	-362855		15094.8	131354	2.59804e+06	1.56935e+07		2757.7	8708.52	47171.1	-580568		14078.8	83456.6	293913	616853
	10	D	6676.53	21045.6	123371	-290284		12337.1	58782.5	624111	7.8921e+06		4789.69	16691.3	50799.7	-544282		22351.9	633545	914395	9.61566e+06
	10	E	6676.53	8708.52	94342.3	-1.01599e+06		11901.6	75473.8	1.95942e+06	7.27524e+06		-435.426	-7982.81	-29028.4	-1.41513e+06		11321.1	47171.1	322941	489854
	10	F	5225.11	15239.9	79828.1	-526140		16255.9	161833	2.1227e+06	1.9195e+07		1306.28	2177.13	3628.55	-888995		13062.8	101599	1.00148e+06	9.1258e+06
	10	G	7547.38	23948.4	130628	-326570		11175.9	67491	689424	4.93483e+06		4063.98	20319.9	94342.3	-562425		25690.1	354146	1.15025e+06	1.08856e+06
	10	H	7111.96	26851.3	141513	707567		14659.3	95793.7	852709	1.59656e+07		5805.68	26125.6	119742	725710		9869.66	39188.3	177799	1.07042e+06
	11	A	13353.1	59508.2	315684	1451420		20755.3	103777	1.42239e+06	1.04321e+07		14369.1	60233.9	315684	1.50585e+06		22206.7	132079	1.45505e+06	1.44235e+07
	11	B	7547.38	25399.9	119742	-489854		14804.5	206102	2.70327e+06	1.91406e+07		3773.69	20319.9	94342.3	-471712		15675.3	139336	413655	1.23371e+06
	11	C	6821.67	13062.8	130628	-544283		11611.4	48622.6	319312	-181427		2031.99	10885.7	36285.5	-761995		7837.67	43542.6	145142	380998
	11	D	6095.96	21045.6	119742	-435426		11611.4	68942.4	1.26274e+06	2.03017e+07		1886.85	6531.39	32657	-780138		11756.5	71845.3	888995	6.22296e+06
	11	E	5805.68	7257.1	101599	-1.21556e+06		15965.6	158930	3.22215e+06	15820478		-145.142	-2177.13	-50799.7	-1.68728e+06		14949.6	356324	1.95579e+06	1.09401e+07
	11	F	5950.82	17417	105228	-689424		17271.9	77651	1.63285e+06	24819282		8708.52	299718	653139	-72571		11030.8	39188.3	130628	217713
	11	G	7257.1	23948.4	137885	-380998		14514.2	130628	2.33679e+06	1.26636e+07		5370.25	23948.4	83456.6	-671282		13643.3	60233.9	199570	399140
	11	H	6531.39	29754.1	141513	798281		13788.5	111759	1.49496e+06	18941031		6095.96	24674.1	123371	725710		11030.8	43542.6	141513	798281
	12	A	9869.66	39914.1	195942	1.08856e+06		12482.2	39914.1	177799	471711		9724.51	35559.8	199570	1.07042e+06		8418.24	34834.1	170542	1.28814e+06
	12	B	6531.39	21771.3	145142	-344712		14659.3	124822	2.06827e+06	8781091		4354.26	16691.3	101599	-435426		13207.9	114662	1.24459e+06	1.12848e+07
	12	C	6531.39	19594.2	126999	-471711		29173.5	197393	1.60019e+06	5.53354e+06		2757.7	7982.81	29028.4	-780138		10305.1	47896.9	170542	544282
	12	D	6241.11	14514.2	116114	-471712		9434.23	47171.2	431797	2.66698e+06		870.852	4354.26	21771.3	-780138		8418.24	34108.4	123371	417283
	12	E	6386.25	7257.1	94342.3	-1.28814e+06		7692.53	26125.6	439055	2.59441e+06		-1596.56	-9434.23	-32657	-1814275		10740.5	51525.4	123371	18142.8
	12	F	8853.66	20319.9	101599	-707567		14949.6	124822	1.65099e+06	8.74481e+06		145.142	0	-3628.55	-1.19742e+06		11901.6	168365	1.09945e+06	4.48126e+06
	12	G	7547.38	29028.4	134256	-308427		12627.4	47171.1	137885	-943423		5225.11	22497	94342.3	-634996		10014.8	48622.6	359226	1.32442e+06
	12	H	6676.53	33382.7	141513	979708		13062.8	82005.2	2.48556e+06	8.16424e+06		5950.82	26125.6	130628	979708		8273.09	29754.1	134256	961566

## Sheet: Ex Fig.9j
Ex Fig.9j
	DNMT3A outgrowth clone	mCpG up (%)	mCpG Down (%)	CpG site #
	All CpG	27.4007	9.44189	42771003
	H3K27me3 target TSS	34.7233	14.6011	71488
	H3K27me3 target genebody	18.1416	13.5606	76228
	Polycomb target TSS	33.0239	14.2529	66997
	Polycomb target genebody	16.1697	12.2106	74083
	non H3K27me3	13.0268	9.75158	223285
	Pt5 PD	mCpG up (%)	mCpG Down (%)	CpG site #
	All CpG	18.5075	21.0096	51378744
	H3K27me3 target TSS	36.9888	12.1882	104183
	H3K27me3 target genebody	20.0512	23.9382	90199
	Polycomb target TSS	36.6563	14.0463	92950
	Polycomb target genebody	21.0279	24.8065	87070
	non H3K27me3	4.92187	5.94343	244460

## Sheet: Ex Fig.9l
Ex Fig. 9l
		DMSO			Valemetostat 100nM			Valemetostat 100nM + DAC 10nM				Valemetostat 100nM			Valemetostat 100nM + DAC 10nM				Valemetostat 100nM	Valemetostat 100nM + DAC 10nM		Valemetostat 100nM	Valemetostat 100nM + DAC 10nM
		Exp.1	Exp.2	Exp.3	Exp.1	Exp.2	Exp.3	Exp.1	Exp.2	Exp.3		Exp.1	Exp.2	Exp.3	Exp.1	Exp.2	Exp.3		Average	Average		stdev	stdev
	parental	114517	121774	122064	19303.9	7111.96	7257.1	5950.82	6095.96	6386.25		16.8568	5.84029	5.9453	5.19645	5.00596	5.23187		9.54746	5.14476		6.33028	0.121501
	#1	102325	92890.9	104647	92745.7	101745	120613	9143.95	19303.9	11901.6		90.6383	109.531	115.257	8.93617	20.7813	11.3731		105.142	13.6968		12.8827	6.2551
	#2	62120.8	62556.2	47751.7	49493.4	34688.9	61104.8	20174.7	17997.6	11756.5		79.6729	55.4524	127.964	32.4766	28.7703	24.6201		87.6963	28.6223		36.9154	3.93038
	#3	99857.7	107550	112630	78231.5	91439.5	120613	9869.66	17852.5	5805.68		78.343	85.0202	107.088	9.88372	16.5992	5.15464		90.1503	10.5459		15.0433	5.75093
	#4	91729.7	97535.4	104938	89697.8	88681.8	74748.1	11901.6	19303.9	17997.6		97.7848	90.9226	71.231	12.9747	19.7917	17.1508		86.6461	16.639		13.7838	3.43718
	#5	47026	47026	38172.3	33092.4	26270.7	36140.4	7257.1	16255.9	4209.12		70.3704	55.8642	94.6768	15.4321	34.5679	11.0266		73.6371	20.3422		19.6114	12.5152
	#6	56750.5	63572.2	60233.9	61104.8	63717.3	58782.5	7111.96	18723.3	4499.4		107.673	100.228	97.5904	12.532	29.4521	7.46988		101.83	16.4846		5.22859	11.5118
	#7	50654.6	63572.2	50944.8	54863.7	57476.2	64007.6	7111.96	10014.8	5660.54		108.309	90.411	125.641	14.0401	15.7534	11.1111		108.12	13.6349		17.6158	2.34754
	#8	37882.1	36140.4	41220.3	25254.7	28738.1	33527.8	8853.66	18723.3	18433		66.6667	79.5181	81.338	23.3716	51.8072	44.7183		75.8409	39.9657		7.99708	14.8015
	#9	105809	104647	107986	88681.8	92165.2	88681.8	17852.5	25399.8	27867.3		83.8134	88.0721	82.1237	16.8724	24.2718	25.8065		84.6697	22.3169		3.06529	4.77708
	#10	150077	148625	141804	148480	148625	150803	24819.3	39043.2	62991.6		98.9362	100	106.346	16.5377	26.2695	44.4217		101.761	29.0763		4.00641	14.1523
	#11	89262.3	79683	93761.7	89697.8	65168.8	63717.3	9289.09	11901.6	11466.2		100.488	81.7851	67.9567	10.4065	14.9362	12.2291		83.4098	12.524		16.3263	2.27922
	#12	50654.6	56750.5	48477.4	41220.3	62556.2	49203.1	4063.98	1596.56	1741.7		81.3754	110.23	101.497	8.02292	2.8133	3.59281		97.7008	4.80968		14.7972	2.80991
	#13	120613	121774	123371	41365.5	61104.8	77505.8	16836.5	14949.6	20174.7		34.296	50.1788	62.8235	13.9591	12.2765	16.3529		49.0994	14.1962		14.2943	2.04853
	#14	74167.6	63717.3	60669.4	49203.1	47026	46590.6	7111.96	6386.25	6676.53		66.3405	73.8041	76.7943	9.58904	10.0228	11.0048		72.313	10.2055		5.38404	0.72535
	#15	47461.4	42816.9	46590.6	47896.9	47606.6	46590.6	6386.25	19449	12046.8		100.917	111.186	100	13.4557	45.4237	25.8567		104.035	28.2454		6.21062	16.1173
	#16	40784.9	34688.9	49348.3	40784.9	42816.9	33382.7	18142.8	12337.1	10014.8		100	123.431	67.6471	44.484	35.5649	20.2941		97.026	33.4477		28.0106	12.2331
