# Supplementary material for: Mechanisms of action and resistance in histone methylation-targeted therapy
Source: Nature. 2024 Feb 21;627(8002):221–8. doi: 10.1038/s41586-024-07103-x (PMC10917674; doi:10.1038/s41586-024-07103-x)
Supplement: Supplementary file 16 — Source Data Extended Data Fig. 10 [file 41586_2024_7103_MOESM16_ESM.xlsx]

## Sheet: Ex Fig.10c
Ex Fig.10c
	NAME	SIZE	ES	MSigDB	NES	NOM p-val	FDR q-val	FWER p-val
	HALLMARK_OXIDATIVE_PHOSPHORYLATION	184	0.639405	OXIDATIVE_PHOSPHORYLATION	2.99205	0	0	0
	HALLMARK_MYC_TARGETS_V1	198	0.543144	MYC_TARGETS_V1	2.58182	0	0	0
	HALLMARK_DNA_REPAIR	145	0.424357	DNA_REPAIR	1.93488	0	0.000754909	0.002
	HALLMARK_REACTIVE_OXYGEN_PATHWAY	47	0.500927	REACTIVE_OXYGEN_PATHWAY	1.93126	0	0.000566182	0.002
	HALLMARK_ADIPOGENESIS	182	0.398992	ADIPOGENESIS	1.87623	0	0.00125487	0.006
	HALLMARK_FATTY_ACID_METABOLISM	142	0.407432	FATTY_ACID_METABOLISM	1.85303	0	0.00136487	0.008
	HALLMARK_ALLOGRAFT_REJECTION	188	0.370099	ALLOGRAFT_REJECTION	1.75626	0	0.00391492	0.026
	HALLMARK_MTORC1_SIGNALING	196	0.340913	MTORC1_SIGNALING	1.61356	0	0.016882	0.121
	HALLMARK_XENOBIOTIC_METABOLISM	165	0.341909	XENOBIOTIC_METABOLISM	1.5674	0	0.0246923	0.192
	HALLMARK_INTERFERON_ALPHA_RESPONSE	96	0.346289	INTERFERON_ALPHA_RESPONSE	1.50662	0.00869565	0.0426797	0.34
	HALLMARK_INTERFERON_GAMMA_RESPONSE	197	0.314573	INTERFERON_GAMMA_RESPONSE	1.50248	0.00341686	0.0405557	0.351
	HALLMARK_HYPOXIA	179	0.318529	HYPOXIA	1.49393	0.00342075	0.0405026	0.378
	HALLMARK_GLYCOLYSIS	190	0.313426	GLYCOLYSIS	1.47278	0.0022779	0.0451795	0.435
	HALLMARK_KRAS_SIGNALING_DN	136	0.324966	KRAS_SIGNALING_DN	1.46801	0.0132371	0.0444208	0.454
	HALLMARK_UNFOLDED_PROTEIN_RESPONSE	109	0.309395	UNFOLDED_PROTEIN_RESPONSE	1.38713	0.03125	0.0944034	0.751
	HALLMARK_ESTROGEN_RESPONSE_EARLY	172	-0.222616	ESTROGEN_RESPONSE_EARLY	-1.29117	0.00806452	0.136228	0.4
	HALLMARK_G2M_CHECKPOINT	192	-0.276762	G2M_CHECKPOINT	-1.62874	0	0.0138597	0.034
	HALLMARK_MITOTIC_SPINDLE	195	-0.368616	MITOTIC_SPINDLE	-2.12339	0	0.000636364	0.001

## Sheet: Ex Fig.10g
Ex Fig.10g
	firefly	Empty	EZH2	EZH2	SUZ12	EED		F/R	Empty	EZH1	EZH2	SUZ12	EED
	shCtel	1038489	7198743	15029039	8483202	4029399		shCtel	5.10816	34.2312	75.0739	42.3764	13.4713
		1048032	7219749	14990342	6994047	4019324			5.18869	35.7521	78.0853	29.5125	14.7825
		1204842	6991786	17592498	7849209	2902197			5.93887	35.1295	91.5813	30.961	14.3686
	shEIF3D#1	902848	3298901	2519379	2929843	519833		shEIF3D#1	4.47092	16.3317	13.7672	16.4323	2.09752
		829442	2910479	1901973	1891974	401093			4.10743	15.0066	10.9952	10.9389	1.55467
		893018	2948401	1843560	3748832	639832			4.48521	15.6804	10.0756	19.4362	2.91054
	shEIF3D#2	739301	1000197	601983	1029844	203983		shEIF3D#2	4.04124	6.05839	3.65064	5.88825	0.969114
		639238	901947	839831	892949	247982			3.67397	4.64725	4.30963	5.67716	1.03176
		693298	839149	1010393	649803	291039			3.68601	5.0585	5.52179	3.36166	1.3594
									Empty	EZH1	EZH2	SUZ12	EED
	renilla	Empty	EZH1	EZH2	SUZ12	EED			1	6.70127	14.6969	8.29582	2.63722
	shCtel	203300	210298	200190	200187	299109			1	6.8904	15.0491	5.68785	2.84898
		201984	201939	191974	236986	271898			1	5.91518	15.4207	5.21329	2.41942
		202874	199029	192097	253519	201982			0.87525	3.19717	2.69515	3.21687	0.410622
	shEIF3D#1	201938	201994	182998	178298	247832			0.791612	2.89217	2.11907	2.10821	0.299626
		201937	193947	172982	172959	257993			0.755229	2.6403	1.69655	3.27271	0.490083
		199103	188031	182973	192879	219833			0.791135	1.18602	0.714668	1.15272	0.189719
	shEIF3D#2	182939	165093	164898	174898	210484			0.708073	0.89565	0.830582	1.09414	0.198848
		173991	194082	194873	157288	240348			0.620659	0.851761	0.929771	0.566045	0.228899
		188089	165889	182983	193298	214094
									Mock	EZH1	EZH2	SUZ12	EED
								shCtrl	1	6.50228	15.0556	6.39899	2.63521
								shEIF3D#1	0.807364	2.90988	2.17026	2.86593	0.40011
								shEIF3D#2	0.706622	0.977811	0.825007	0.937634	0.205822

## Sheet: Ex Fig.10i
Ex Fig.10i
		deltaG	UTR length	deletion length
	WT	-91.48	193	0
	TA-5	-59.2	149	44
	TA-6	-66.83	167	26
	TA-7	-60.2	154	39
	TA-8	-80.14	186	7
	TA-9	-79	177	16
	TA-10	-81.7	182	11
	TA-11	-71.7	150	43
	TA-12	-74.43	173	20

## Sheet: Ex Fig.10j
Ex Fig.10j
	fraction		Rel. Qty	sum	%		254nm	fraction	WT	dUTR
	1	WT	3.39436e-12	8.94793e-08	0.00379346			1	3.577	3.492
	2		1.82188e-08		20.3609			2	2.852	2.495
	3		9.36353e-09		10.4645			3	0.687	0.641
	4		1.50334e-08		16.8009			4	0.385	0.384
	5		1.88603e-08		21.0778			5	0.685	0.685
	6		2.8e-08		31.2921			6	0.365	0.385
	1	deltaEZH2 5'UTR	6.41393e-11	3.10247e-08	0.206736			7	0.773	0.657
	2		2.4207e-08		78.0249			8	0.386	0.385
	3		1.62153e-09		5.22656			9	0.895	0.895
	4		2.08111e-09		6.7079			10	0.849	0.959
	5		4.92212e-10		1.58652			11	0.485	0.385
	6		2.55873e-09		8.24737			12	0.295	0.284
								13	0.327	0.383
								14	0.395	0.355
								15	0.303	0.291
								16	0.385	0.385
								17	0.265	0.265
								18	0.333	0.399
								19	0.395	0.399
								20	0.276	0.295
								21	0.348	0.395
								22	0.411	0.435
								23	0.294	0.294
								24	0.412	0.411

## Sheet: Ex Fig.10k
Ex Fig.10j
			raw data	ttest	average / stdev
	EZH1	shCtrl	1.03427		1
			0.938615		1.08283
			1.02712		0.8821
		shEIF3D#1	0.958338	0.517185	0.0532809
			0.999034		0.181519
			1.2911		0.185384
		shEIF3D#2	0.983095	0.387076
			0.668148
			0.995057
	EZH2	shCtrl	1.40626		1
			0.774782		0.839016
			0.818959		0.998477
		shEIF3D#1	0.732988	0.533352	0.352524
			0.732988		0.183646
			1.05107		0.404793
		shEIF3D#2	1.02944	0.996318
			0.579091
			1.3869
	SUZ12	shCtrl	0.793448		1
			0.970101		1.22817
			1.23645		1.01146
		shEIF3D#1	1.36245	0.295306	0.22301
			0.950136		0.240833
			1.37193		0.399801
		shEIF3D#2	0.731097	0.968036
			1.46927
			0.834008
	EED	shCtrl	1.20204		1
			0.867834		1.15134
			0.930121		0.88755
		shEIF3D#1	1.00381	0.506792	0.177726
			0.949664		0.303631
			1.50055		0.200611
		shEIF3D#2	1.06221	0.508197
			0.668442
			0.932001
	EIF3D	shCtrl	0.94927		1
			0.982746		0.112432
			1.06798		0.259968
		shEIF3D#1	0.111334	0.000980875	0.0612085
			0.0989582		0.0140559
			0.127005		0.0632331
		shEIF3D#2	0.209804	0.000130129
			0.330997
			0.239104

## Sheet: Ex Fig.10m
Ex Fig.10m
		shCtrl			shEIF3D#1			shEIF3D#2
		#1	#2	#3	#1	#2	#3	#1	#2	#3
	Ex.1	39039.3	33986.3	46088.6	6350.59	4603.87	1609.48	7785.4	5539.61	6974.42
	Ex.2	40287	35171.6	47024.3	4791.02	6662.51	8970.68	10218.3	4791.02	6475.36
	Ex.3	41472.2	38727.4	47648.2	6475.36	4291.95	3980.04	10530.3	3980.04	6662.51
	average	40266.2	35961.7	46920.4	5872.32	5186.11	4853.4	9511.33	4770.22	6704.1
		41049.4
		0.980919	0.87606	1.14302	0.143055	0.126338	0.118233	0.231704	0.116207	0.163318
				shCtrl	shEIF3D #1	shEIF3D #2
			average	1	0.129209	0.17041
			stdev	0.1345	0.0126575	0.0580745
